# Supplementary material for: Chlorido(4-methylpyridin-2-amine-κN 1)(2-{[(4-methylpyridin-2-yl)imino-κN]methyl}phenolato-κO)copper(II)
Source: Acta Crystallogr Sect E Struct Rep Online. 2012 Nov 24;68(Pt 12):m1523. doi: 10.1107/S1600536812047198 (PMC3588768; doi:10.1107/S1600536812047198)
Supplement: Supplementary file 1 [file e-68-m1523-sup1.cif]

##############################################################################
#                                                                            #
# This CIF contains the data in a paper accepted for publication in          #
# Acta Crystallographica Section E. It conforms to the requirements of       #
# Notes for Authors for Acta Crystallographica Section E, and has been       #
# peer reviewed under the auspices of the IUCr Commission on Journals.       #
#                                                                            #
# Full details of the Crystallographic Information File format               #
# are given in the paper "The Crystallographic Information File (CIF):       #
# a New Standard Archive File for Crystallography" by S. R. Hall, F. H.      #
# Allen and I. D. Brown [Acta Cryst. (1991), A47, 655-685].                  #
#                                                                            #
# The current version of the core CIF dictionary is obtainable from          #
# ftp://ftp.iucr.org/pub/cif_core.dic.                                       #
#                                                                            #
# Software is freely available for graphical display of the structure(s)     #
# in this CIF. For information consult the CIF software page                 #
# http://www.iucr.org/resources/cif/software.                                #
#                                                                            #
# This file may be used for bona fide research purposes within the           #
# scientific community so long as proper attribution is given to the journal # 
# article from which it was obtained.                                        #
#                                                                            #
##############################################################################
data_I
_audit_creation_method     SHELXL-97
_chemical_name_systematic
;
Chlorido(4-methylpyridin-2-amine-\k<i>N</i>^1^)(2-{[(4-methylpyridin-2-
yl)imino-\k<i>N</i>]methyl}phenolato-\k<i>O</i>)copper(II)
;
_chemical_name_common     ?
_chemical_formula_moiety     'C19 H19 Cl Cu N4 O'
_chemical_formula_sum     'C19 H19 Cl Cu N4 O'
_chemical_formula_iupac     '[Cu (C13 H11 N2 O) Cl (C6 H8 N2)]'
_chemical_formula_weight     418.37
_chemical_melting_point     ?
_symmetry_cell_setting     monoclinic
_symmetry_space_group_name_H-M     'P 21/c'
_symmetry_space_group_name_Hall     '-P 2ybc'
loop_
    _symmetry_equiv_pos_site_id
    _symmetry_equiv_pos_as_xyz
    1 x,y,z
    2 -x,1/2+y,1/2-z
    3 -x,-y,-z
    4 x,1/2-y,1/2+z
_cell_length_a     17.443(4)
_cell_length_b     11.2197(19)
_cell_length_c     9.4435(19)
_cell_angle_alpha     90.00
_cell_angle_beta     92.67(2)
_cell_angle_gamma     90.00
_cell_volume     1846.1(6)
_cell_formula_units_Z     4
_cell_measurement_reflns_used     2251
_cell_measurement_theta_min     2.82
_cell_measurement_theta_max     29.35
_cell_measurement_temperature     300(2)
_exptl_crystal_description     plate
_exptl_crystal_colour     yellow
_exptl_crystal_size_max     0.4
_exptl_crystal_size_mid     0.4
_exptl_crystal_size_min     0.06
_exptl_crystal_density_diffrn     1.505
_exptl_crystal_density_meas     ?
_exptl_crystal_density_method     'not measured'
_exptl_crystal_F_000     860
_exptl_absorpt_coefficient_mu     1.343
_exptl_absorpt_correction_type     multi-scan
_exptl_absorpt_process_details     '(CrysAlisPro; Oxford Diffraction, 2010)'
_exptl_absorpt_correction_T_min     0.565
_exptl_absorpt_correction_T_max     1.000
_exptl_special_details     ?
_diffrn_ambient_temperature     300(2)
_diffrn_radiation_type     MoK\a
_diffrn_radiation_wavelength     0.71070
_diffrn_radiation_source     'Enhance (Mo) X-ray Source'
_diffrn_radiation_monochromator     graphite
_diffrn_measurement_device_type     'Oxford Diffraction Xcalibur, Eos'
_diffrn_measurement_method     '\w scans'
_diffrn_detector_area_resol_mean     ?
_diffrn_reflns_number     7213
_diffrn_reflns_av_R_equivalents     0.0630
_diffrn_reflns_av_sigmaI/netI     0.1088
_diffrn_reflns_theta_min     2.82
_diffrn_reflns_theta_max     25.25
_diffrn_reflns_theta_full     25.25
_diffrn_measured_fraction_theta_max     0.999
_diffrn_measured_fraction_theta_full     0.999
_diffrn_reflns_limit_h_min     -14
_diffrn_reflns_limit_h_max     20
_diffrn_reflns_limit_k_min     -13
_diffrn_reflns_limit_k_max     10
_diffrn_reflns_limit_l_min     -11
_diffrn_reflns_limit_l_max     11
_diffrn_standards_number     0
_diffrn_standards_interval_count     0
_diffrn_standards_interval_time     0
_diffrn_standards_decay_%     0
_refine_special_details
;
 Refinement of F^2^ against ALL reflections.  The weighted R-factor wR and
 goodness of fit S are based on F^2^, conventional R-factors R are based
 on F, with F set to zero for negative F^2^. The threshold expression of
 F^2^ > 2sigma(F^2^) is used only for calculating R-factors(gt) etc. and is
 not relevant to the choice of reflections for refinement.  R-factors based
 on F^2^ are statistically about twice as large as those based on F, and R-
 factors based on ALL data will be even larger.
;
_reflns_number_total     3339
_reflns_number_gt     2017
_reflns_threshold_expression     >2sigma(I)
_refine_ls_structure_factor_coef     Fsqd
_refine_ls_matrix_type     full
_refine_ls_R_factor_all     0.1102
_refine_ls_R_factor_gt     0.0553
_refine_ls_wR_factor_gt     0.0962
_refine_ls_wR_factor_ref     0.1135
_refine_ls_goodness_of_fit_ref     0.935
_refine_ls_restrained_S_all     0.935
_refine_ls_number_reflns     3339
_refine_ls_number_parameters     243
_refine_ls_number_restraints     2
_refine_ls_hydrogen_treatment     mixed
_refine_ls_weighting_scheme     calc
_refine_ls_weighting_details
                 'calc w=1/[\s^2^(Fo^2^)+(0.0352P)^2^] where P=(Fo^2^+2Fc^2^)/3'
_atom_sites_solution_hydrogens     geom
_atom_sites_solution_primary     direct
_atom_sites_solution_secondary     difmap
_refine_ls_shift/su_max     0.001
_refine_ls_shift/su_mean     0.000
_refine_diff_density_max     0.403
_refine_diff_density_min     -0.449
_refine_ls_extinction_method     none
_refine_ls_extinction_coef     ?
loop_
    _atom_type_symbol
    _atom_type_description
    _atom_type_scat_dispersion_real
    _atom_type_scat_dispersion_imag
    _atom_type_scat_source
    'C' 'C' 0.0033 0.0016
                         'International Tables Vol C Tables 4.2.6.8 and 6.1.1.4'
    'H' 'H' 0.0000 0.0000
                         'International Tables Vol C Tables 4.2.6.8 and 6.1.1.4'
    'Cl' 'Cl' 0.1484 0.1585
                         'International Tables Vol C Tables 4.2.6.8 and 6.1.1.4'
    'Cu' 'Cu' 0.3201 1.2651
                         'International Tables Vol C Tables 4.2.6.8 and 6.1.1.4'
    'N' 'N' 0.0061 0.0033
                         'International Tables Vol C Tables 4.2.6.8 and 6.1.1.4'
    'O' 'O' 0.0106 0.0060
                         'International Tables Vol C Tables 4.2.6.8 and 6.1.1.4'
_computing_data_collection     'CrysAlisPRO (Oxford Diffraction, 2010)'
_computing_cell_refinement     'CrysAlisPRO (Oxford Diffraction, 2010)'
_computing_data_reduction     'CrysAlisPRO (Oxford Diffraction, 2010)'
_computing_structure_solution     'SHELXS-97 (Sheldrick, 2008)'
_computing_structure_refinement     'SHELXL-97 (Sheldrick, 2008)'
_computing_molecular_graphics
                 'OLEX2 (Dolomanov <i>et al.</i>, 2009) and PLATON (Spek, 2009)'
_computing_publication_material     'OLEX2 (Dolomanov <i>et al.</i>, 2009)'
loop_
    _atom_site_type_symbol
    _atom_site_label
    _atom_site_fract_x
    _atom_site_fract_y
    _atom_site_fract_z
    _atom_site_U_iso_or_equiv
    _atom_site_thermal_displace_type
    _atom_site_calc_flag
    _atom_site_refinement_flags
    _atom_site_occupancy
    _atom_site_disorder_assembly
    _atom_site_disorder_group
    Cu Cu1 0.23453(3) 0.51797(4) 0.79066(6) 0.0389(2) Uani d . 1.000 . .
    Cl Cl1 0.13907(8) 0.44704(11) 0.91654(15) 0.0642(5) Uani d . 1.000 . .
    O O1 0.30823(19) 0.6041(3) 0.9125(3) 0.0528(13) Uani d . 1.000 . .
    N N1 0.3004(2) 0.3846(3) 0.7218(4) 0.0385(12) Uani d . 1.000 . .
    N N2 0.2006(3) 0.2818(4) 0.6107(6) 0.079(2) Uani d D 1.000 . .
    N N3 0.1439(2) 0.5299(3) 0.5301(5) 0.0526(16) Uani d . 1.000 . .
    N N4 0.2022(2) 0.6618(3) 0.6805(4) 0.0367(12) Uani d . 1.000 . .
    C C1 0.2746(3) 0.2872(4) 0.6490(5) 0.0436(17) Uani d . 1.000 . .
    C C2 0.3246(3) 0.1932(4) 0.6186(5) 0.0432(17) Uani d . 1.000 . .
    C C3 0.3996(3) 0.1993(4) 0.6589(5) 0.0420(17) Uani d . 1.000 . .
    C C4 0.4263(3) 0.3013(4) 0.7295(5) 0.0476(17) Uani d . 1.000 . .
    C C5 0.3758(3) 0.3887(4) 0.7583(5) 0.0433(17) Uani d . 1.000 . .
    C C6 0.4539(3) 0.0991(4) 0.6281(5) 0.061(2) Uani d . 1.000 . .
    C C7 0.1478(3) 0.6438(4) 0.5666(5) 0.0389(17) Uani d . 1.000 . .
    C C8 0.1030(3) 0.7309(4) 0.5036(5) 0.0424(17) Uani d . 1.000 . .
    C C9 0.0524(3) 0.7024(4) 0.3933(5) 0.0476(17) Uani d . 1.000 . .
    C C10 0.0505(3) 0.5841(4) 0.3494(6) 0.067(2) Uani d . 1.000 . .
    C C11 0.0968(4) 0.5026(5) 0.4217(7) 0.077(3) Uani d . 1.000 . .
    C C12 0.0006(3) 0.7932(5) 0.3246(6) 0.066(2) Uani d . 1.000 . .
    C C13 0.3222(3) 0.7167(4) 0.9098(5) 0.0421(17) Uani d . 1.000 . .
    C C14 0.2837(3) 0.7994(4) 0.8159(5) 0.0406(17) Uani d . 1.000 . .
    C C15 0.3030(3) 0.9213(4) 0.8254(5) 0.0577(19) Uani d . 1.000 . .
    C C16 0.3574(4) 0.9616(5) 0.9200(6) 0.072(3) Uani d . 1.000 . .
    C C17 0.3958(3) 0.8815(5) 1.0102(6) 0.066(2) Uani d . 1.000 . .
    C C18 0.3778(3) 0.7637(4) 1.0062(5) 0.053(2) Uani d . 1.000 . .
    C C19 0.2287(3) 0.7673(4) 0.7090(5) 0.0428(17) Uani d . 1.000 . .
    H H2NA 0.184(3) 0.223(3) 0.559(5) 0.0950 Uiso d D 1.000 . .
    H H2 0.30570 0.12630 0.57040 0.0520 Uiso c R 1.000 . .
    H H2NB 0.177(3) 0.348(3) 0.618(6) 0.0950 Uiso d D 1.000 . .
    H H4 0.47800 0.30930 0.75630 0.0570 Uiso c R 1.000 . .
    H H5 0.39440 0.45580 0.80650 0.0520 Uiso c R 1.000 . .
    H H6A 0.42650 0.03750 0.57640 0.0920 Uiso c R 1.000 . .
    H H6B 0.47520 0.06720 0.71560 0.0920 Uiso c R 1.000 . .
    H H6C 0.49450 0.12870 0.57260 0.0920 Uiso c R 1.000 . .
    H H8 0.10680 0.80920 0.53560 0.0510 Uiso c R 1.000 . .
    H H10 0.01860 0.56040 0.27290 0.0800 Uiso c R 1.000 . .
    H H11 0.09480 0.42360 0.39210 0.0930 Uiso c R 1.000 . .
    H H12A -0.02900 0.83080 0.39510 0.0990 Uiso c R 1.000 . .
    H H12B -0.03320 0.75510 0.25550 0.0990 Uiso c R 1.000 . .
    H H12C 0.03080 0.85210 0.27880 0.0990 Uiso c R 1.000 . .
    H H15 0.27770 0.97530 0.76500 0.0700 Uiso c R 1.000 . .
    H H16 0.36900 1.04250 0.92470 0.0850 Uiso c R 1.000 . .
    H H17 0.43420 0.90870 1.07380 0.0780 Uiso c R 1.000 . .
    H H18 0.40330 0.71230 1.06970 0.0640 Uiso c R 1.000 . .
    H H19 0.20910 0.82900 0.65230 0.0520 Uiso c R 1.000 . .
loop_
    _atom_site_aniso_label
    _atom_site_aniso_U_11
    _atom_site_aniso_U_22
    _atom_site_aniso_U_33
    _atom_site_aniso_U_12
    _atom_site_aniso_U_13
    _atom_site_aniso_U_23
    Cu1 0.0416(4) 0.0315(3) 0.0429(4) 0.0040(3) -0.0052(3) -0.0010(3)
    Cl1 0.0576(10) 0.0592(8) 0.0768(10) 0.0139(7) 0.0154(8) 0.0244(8)
    O1 0.067(3) 0.0363(18) 0.053(2) 0.0006(16) -0.0208(19) -0.0021(17)
    N1 0.035(2) 0.034(2) 0.046(2) -0.0017(18) -0.004(2) -0.0007(19)
    N2 0.043(3) 0.052(3) 0.139(5) 0.006(2) -0.026(3) -0.049(3)
    N3 0.053(3) 0.041(2) 0.062(3) -0.003(2) -0.016(2) -0.006(2)
    N4 0.034(2) 0.040(2) 0.036(2) -0.0026(18) 0.0004(19) 0.0008(19)
    C1 0.037(3) 0.040(3) 0.053(3) -0.001(2) -0.005(3) -0.003(3)
    C2 0.045(3) 0.040(3) 0.044(3) 0.003(2) -0.003(3) -0.005(2)
    C3 0.046(3) 0.039(3) 0.041(3) 0.008(2) 0.003(3) -0.001(2)
    C4 0.033(3) 0.060(3) 0.049(3) 0.008(3) -0.006(3) 0.000(3)
    C5 0.042(3) 0.041(3) 0.046(3) -0.008(2) -0.009(3) -0.003(2)
    C6 0.060(4) 0.061(3) 0.063(4) 0.021(3) 0.008(3) 0.001(3)
    C7 0.038(3) 0.042(3) 0.037(3) -0.004(2) 0.006(2) -0.004(2)
    C8 0.045(3) 0.037(3) 0.045(3) 0.001(2) -0.001(3) 0.005(2)
    C9 0.037(3) 0.055(3) 0.051(3) -0.003(3) 0.004(3) 0.015(3)
    C10 0.062(4) 0.059(4) 0.077(4) -0.010(3) -0.026(3) -0.006(3)
    C11 0.084(5) 0.053(3) 0.092(5) -0.005(3) -0.027(4) -0.015(3)
    C12 0.053(4) 0.086(4) 0.058(4) 0.008(3) -0.011(3) 0.013(3)
    C13 0.038(3) 0.051(3) 0.038(3) -0.005(2) 0.008(3) -0.009(3)
    C14 0.048(3) 0.037(3) 0.037(3) -0.006(2) 0.004(3) -0.009(2)
    C15 0.069(4) 0.051(3) 0.053(3) -0.014(3) 0.002(3) -0.003(3)
    C16 0.084(5) 0.068(4) 0.062(4) -0.030(4) -0.001(4) -0.011(3)
    C17 0.065(4) 0.083(4) 0.049(4) -0.019(3) 0.001(3) -0.026(3)
    C18 0.049(4) 0.067(4) 0.043(3) 0.002(3) -0.008(3) -0.014(3)
    C19 0.041(3) 0.046(3) 0.042(3) 0.001(2) 0.007(3) 0.005(3)
_geom_special_details
;
 Bond distances, angles etc. have been calculated using the
 rounded fractional coordinates. All su's are estimated
 from the variances of the (full) variance-covariance matrix.
 The cell esds are taken into account in the estimation of
 distances, angles and torsion angles
;
loop_
    _geom_bond_atom_site_label_1
    _geom_bond_atom_site_label_2
    _geom_bond_site_symmetry_1
    _geom_bond_site_symmetry_2
    _geom_bond_distance
    _geom_bond_publ_flag
    Cu1 Cl1 . . 2.2368(16) no
    Cu1 O1 . . 1.942(3) no
    Cu1 N1 . . 2.013(4) no
    Cu1 N3 . . 2.865(5) no
    Cu1 N4 . . 1.987(4) no
    O1 C13 . . 1.287(6) no
    N1 C1 . . 1.357(6) no
    N1 C5 . . 1.345(6) no
    N2 C1 . . 1.326(7) no
    N3 C7 . . 1.325(6) no
    N3 C11 . . 1.319(8) no
    N4 C7 . . 1.415(6) no
    N4 C19 . . 1.295(6) no
    N2 H2NB . . 0.85(4) no
    N2 H2NA . . 0.86(4) no
    C1 C2 . . 1.407(7) no
    C2 C3 . . 1.347(7) no
    C3 C6 . . 1.507(7) no
    C3 C4 . . 1.394(7) no
    C4 C5 . . 1.354(7) no
    C7 C8 . . 1.370(7) no
    C8 C9 . . 1.371(7) no
    C9 C10 . . 1.391(6) no
    C9 C12 . . 1.490(7) no
    C10 C11 . . 1.380(8) no
    C13 C18 . . 1.402(7) no
    C13 C14 . . 1.429(7) no
    C14 C19 . . 1.407(7) no
    C14 C15 . . 1.410(6) no
    C15 C16 . . 1.351(8) no
    C16 C17 . . 1.389(8) no
    C17 C18 . . 1.359(7) no
    C2 H2 . . 0.9300 no
    C4 H4 . . 0.9300 no
    C5 H5 . . 0.9300 no
    C6 H6A . . 0.9600 no
    C6 H6B . . 0.9600 no
    C6 H6C . . 0.9600 no
    C8 H8 . . 0.9300 no
    C10 H10 . . 0.9300 no
    C11 H11 . . 0.9300 no
    C12 H12A . . 0.9600 no
    C12 H12B . . 0.9600 no
    C12 H12C . . 0.9600 no
    C15 H15 . . 0.9300 no
    C16 H16 . . 0.9300 no
    C17 H17 . . 0.9300 no
    C18 H18 . . 0.9300 no
    C19 H19 . . 0.9300 no
loop_
    _geom_angle_atom_site_label_1
    _geom_angle_atom_site_label_2
    _geom_angle_atom_site_label_3
    _geom_angle_site_symmetry_1
    _geom_angle_site_symmetry_2
    _geom_angle_site_symmetry_3
    _geom_angle
    _geom_angle_publ_flag
    Cl1 Cu1 O1 . . . 110.53(10) no
    Cl1 Cu1 N1 . . . 110.94(11) no
    Cl1 Cu1 N3 . . . 94.50(9) no
    Cl1 Cu1 N4 . . . 111.53(11) no
    O1 Cu1 N1 . . . 100.91(14) no
    O1 Cu1 N3 . . . 144.00(12) no
    O1 Cu1 N4 . . . 94.01(14) no
    N1 Cu1 N3 . . . 93.31(13) no
    N1 Cu1 N4 . . . 125.93(15) no
    N3 Cu1 N4 . . . 51.74(13) no
    Cu1 O1 C13 . . . 126.7(3) no
    Cu1 N1 C1 . . . 125.6(3) no
    Cu1 N1 C5 . . . 117.3(3) no
    C1 N1 C5 . . . 117.1(4) no
    Cu1 N3 C7 . . . 78.6(3) no
    Cu1 N3 C11 . . . 162.7(3) no
    C7 N3 C11 . . . 116.7(4) no
    Cu1 N4 C7 . . . 116.5(3) no
    Cu1 N4 C19 . . . 122.9(3) no
    C7 N4 C19 . . . 120.6(4) no
    H2NA N2 H2NB . . . 124(5) no
    C1 N2 H2NB . . . 114(3) no
    C1 N2 H2NA . . . 119(3) no
    N2 C1 C2 . . . 121.0(4) no
    N1 C1 N2 . . . 118.1(4) no
    N1 C1 C2 . . . 120.9(5) no
    C1 C2 C3 . . . 120.5(4) no
    C2 C3 C4 . . . 118.4(4) no
    C2 C3 C6 . . . 121.2(4) no
    C4 C3 C6 . . . 120.4(5) no
    C3 C4 C5 . . . 119.0(5) no
    N1 C5 C4 . . . 124.2(4) no
    N3 C7 C8 . . . 123.6(5) no
    N3 C7 N4 . . . 111.1(4) no
    N4 C7 C8 . . . 125.2(4) no
    C7 C8 C9 . . . 119.8(4) no
    C8 C9 C10 . . . 117.0(4) no
    C10 C9 C12 . . . 121.2(5) no
    C8 C9 C12 . . . 121.8(4) no
    C9 C10 C11 . . . 118.7(5) no
    N3 C11 C10 . . . 124.0(5) no
    O1 C13 C14 . . . 124.4(4) no
    O1 C13 C18 . . . 118.8(4) no
    C14 C13 C18 . . . 116.7(4) no
    C13 C14 C15 . . . 119.1(4) no
    C13 C14 C19 . . . 124.3(4) no
    C15 C14 C19 . . . 116.5(4) no
    C14 C15 C16 . . . 121.7(5) no
    C15 C16 C17 . . . 119.5(5) no
    C16 C17 C18 . . . 120.6(5) no
    C13 C18 C17 . . . 122.4(5) no
    N4 C19 C14 . . . 127.5(4) no
    C1 C2 H2 . . . 120.00 no
    C3 C2 H2 . . . 120.00 no
    C3 C4 H4 . . . 121.00 no
    C5 C4 H4 . . . 120.00 no
    N1 C5 H5 . . . 118.00 no
    C4 C5 H5 . . . 118.00 no
    C3 C6 H6A . . . 109.00 no
    C3 C6 H6B . . . 109.00 no
    C3 C6 H6C . . . 109.00 no
    H6A C6 H6B . . . 109.00 no
    H6A C6 H6C . . . 109.00 no
    H6B C6 H6C . . . 109.00 no
    C7 C8 H8 . . . 120.00 no
    C9 C8 H8 . . . 120.00 no
    C9 C10 H10 . . . 121.00 no
    C11 C10 H10 . . . 121.00 no
    N3 C11 H11 . . . 118.00 no
    C10 C11 H11 . . . 118.00 no
    C9 C12 H12A . . . 109.00 no
    C9 C12 H12B . . . 109.00 no
    C9 C12 H12C . . . 109.00 no
    H12A C12 H12B . . . 110.00 no
    H12A C12 H12C . . . 110.00 no
    H12B C12 H12C . . . 109.00 no
    C14 C15 H15 . . . 119.00 no
    C16 C15 H15 . . . 119.00 no
    C15 C16 H16 . . . 120.00 no
    C17 C16 H16 . . . 120.00 no
    C16 C17 H17 . . . 120.00 no
    C18 C17 H17 . . . 120.00 no
    C13 C18 H18 . . . 119.00 no
    C17 C18 H18 . . . 119.00 no
    N4 C19 H19 . . . 116.00 no
    C14 C19 H19 . . . 116.00 no
loop_
    _geom_torsion_atom_site_label_1
    _geom_torsion_atom_site_label_2
    _geom_torsion_atom_site_label_3
    _geom_torsion_atom_site_label_4
    _geom_torsion_site_symmetry_1
    _geom_torsion_site_symmetry_2
    _geom_torsion_site_symmetry_3
    _geom_torsion_site_symmetry_4
    _geom_torsion
    _geom_torsion_publ_flag
    Cl1 Cu1 O1 C13 . . . . -113.3(4) no
    N1 Cu1 O1 C13 . . . . 129.3(4) no
    N3 Cu1 O1 C13 . . . . 17.9(5) no
    N4 Cu1 O1 C13 . . . . 1.5(4) no
    Cl1 Cu1 N1 C1 . . . . 52.5(4) no
    Cl1 Cu1 N1 C5 . . . . -123.3(3) no
    O1 Cu1 N1 C1 . . . . 169.6(4) no
    O1 Cu1 N1 C5 . . . . -6.1(3) no
    N3 Cu1 N1 C1 . . . . -43.6(4) no
    N3 Cu1 N1 C5 . . . . 140.6(3) no
    N4 Cu1 N1 C1 . . . . -87.2(4) no
    N4 Cu1 N1 C5 . . . . 97.0(4) no
    Cl1 Cu1 N3 C7 . . . . 104.9(3) no
    O1 Cu1 N3 C7 . . . . -30.1(4) no
    N1 Cu1 N3 C7 . . . . -143.8(3) no
    N4 Cu1 N3 C7 . . . . -9.1(3) no
    Cl1 Cu1 N4 C7 . . . . -68.9(3) no
    Cl1 Cu1 N4 C19 . . . . 111.2(4) no
    O1 Cu1 N4 C7 . . . . 177.2(3) no
    O1 Cu1 N4 C19 . . . . -2.7(4) no
    N1 Cu1 N4 C7 . . . . 70.6(4) no
    N1 Cu1 N4 C19 . . . . -109.3(4) no
    N3 Cu1 N4 C7 . . . . 9.4(3) no
    N3 Cu1 N4 C19 . . . . -170.5(4) no
    Cu1 O1 C13 C14 . . . . 1.3(7) no
    Cu1 O1 C13 C18 . . . . -179.9(3) no
    Cu1 N1 C1 N2 . . . . 4.9(6) no
    Cu1 N1 C1 C2 . . . . -173.4(3) no
    C5 N1 C1 N2 . . . . -179.4(5) no
    C5 N1 C1 C2 . . . . 2.4(6) no
    Cu1 N1 C5 C4 . . . . 174.7(4) no
    C1 N1 C5 C4 . . . . -1.4(7) no
    Cu1 N3 C7 N4 . . . . 10.8(3) no
    Cu1 N3 C7 C8 . . . . -167.5(5) no
    C11 N3 C7 N4 . . . . -177.9(5) no
    C11 N3 C7 C8 . . . . 3.8(8) no
    C7 N3 C11 C10 . . . . -2.4(9) no
    Cu1 N4 C7 N3 . . . . -17.2(5) no
    Cu1 N4 C7 C8 . . . . 161.1(4) no
    C19 N4 C7 N3 . . . . 162.7(4) no
    C19 N4 C7 C8 . . . . -19.0(7) no
    Cu1 N4 C19 C14 . . . . 1.3(7) no
    C7 N4 C19 C14 . . . . -178.6(5) no
    N1 C1 C2 C3 . . . . -1.3(7) no
    N2 C1 C2 C3 . . . . -179.5(5) no
    C1 C2 C3 C4 . . . . -0.8(7) no
    C1 C2 C3 C6 . . . . 179.6(4) no
    C2 C3 C4 C5 . . . . 1.8(7) no
    C6 C3 C4 C5 . . . . -178.6(4) no
    C3 C4 C5 N1 . . . . -0.7(7) no
    N3 C7 C8 C9 . . . . -2.2(8) no
    N4 C7 C8 C9 . . . . 179.8(5) no
    C7 C8 C9 C10 . . . . -1.1(7) no
    C7 C8 C9 C12 . . . . 177.9(5) no
    C8 C9 C10 C11 . . . . 2.4(8) no
    C12 C9 C10 C11 . . . . -176.6(5) no
    C9 C10 C11 N3 . . . . -0.7(9) no
    O1 C13 C14 C15 . . . . 178.6(5) no
    O1 C13 C14 C19 . . . . -3.8(8) no
    C18 C13 C14 C15 . . . . -0.3(7) no
    C18 C13 C14 C19 . . . . 177.3(5) no
    O1 C13 C18 C17 . . . . -179.9(5) no
    C14 C13 C18 C17 . . . . -1.0(8) no
    C13 C14 C15 C16 . . . . 0.6(8) no
    C19 C14 C15 C16 . . . . -177.2(5) no
    C13 C14 C19 N4 . . . . 2.4(9) no
    C15 C14 C19 N4 . . . . -179.9(5) no
    C14 C15 C16 C17 . . . . 0.3(9) no
    C15 C16 C17 C18 . . . . -1.6(9) no
    C16 C17 C18 C13 . . . . 2.0(8) no
loop_
    _geom_hbond_atom_site_label_D
    _geom_hbond_atom_site_label_H
    _geom_hbond_atom_site_label_A
    _geom_hbond_site_symmetry_A
    _geom_hbond_distance_DH
    _geom_hbond_distance_HA
    _geom_hbond_distance_DA
    _geom_hbond_angle_DHA
    _geom_hbond_publ_flag
    N2 H2NB N3 . 0.85(4) 2.27(4) 3.039(6) 150(5) yes
    N2 H2NA Cl1 4_554 0.86(4) 2.44(4) 3.305(5) 179(7) yes
_iucr_refine_instructions_details
;
TITL I         P 21/C/C 1   R   0.05
CELL  0.71070 17.44300 11.21970  9.44350 90.00000 92.67000 90.00000
ZERR 4  0.00400  0.00190  0.00190  0.00000  0.02000  0.00000
LATT 1
SYMM -X, Y+ 0.50000, -Z+ 0.50000
SFAC C H CL CU N O
UNIT 76 76 4 4 16 4
TEMP 27
L.S. 8
FMAP 2
PLAN 20
ACTA
HTAB
OMIT 0 50.5
DFIX 0.86 .02 N2 H2NA N2 H2NB
BOND $H
CONF
WGHT    0.035200
FVAR       3.08583
CU1   4    0.234527    0.517968    0.790663    11.00000    0.04162    0.03151 =
         0.04288   -0.00100   -0.00518    0.00395
CL1   3    0.139073    0.447036    0.916538    11.00000    0.05760    0.05917 =
         0.07675    0.02436    0.01540    0.01392
O1    6    0.308232    0.604107    0.912504    11.00000    0.06718    0.03627 =
         0.05286   -0.00209   -0.02082    0.00056
N1    5    0.300370    0.384627    0.721751    11.00000    0.03524    0.03396 =
         0.04648   -0.00074   -0.00422   -0.00169
N2    5    0.200604    0.281801    0.610680    11.00000    0.04322    0.05212 =
         0.13869   -0.04946   -0.02609    0.00571
H2NA  2    0.183927    0.223375    0.558712    11.00000   -1.20000
H2NB  2    0.176511    0.348415    0.617869    11.00000   -1.20000
N3    5    0.143879    0.529889    0.530126    11.00000    0.05298    0.04079 =
         0.06157   -0.00617   -0.01633   -0.00329
N4    5    0.202164    0.661780    0.680466    11.00000    0.03433    0.04048 =
         0.03628    0.00076    0.00041   -0.00258
C1    1    0.274626    0.287158    0.649021    11.00000    0.03724    0.03952 =
         0.05325   -0.00267   -0.00519   -0.00110
C2    1    0.324589    0.193210    0.618633    11.00000    0.04489    0.03957 =
         0.04393   -0.00497   -0.00299    0.00255
AFIX  43
H2    2    0.305721    0.126339    0.570380    11.00000   -1.20000
AFIX   0
C3    1    0.399573    0.199330    0.658878    11.00000    0.04649    0.03862 =
         0.04079   -0.00137    0.00312    0.00792
C4    1    0.426306    0.301343    0.729451    11.00000    0.03286    0.06038 =
         0.04899    0.00044   -0.00643    0.00816
AFIX  43
H4    2    0.478031    0.309286    0.756289    11.00000   -1.20000
AFIX   0
C5    1    0.375810    0.388699    0.758330    11.00000    0.04183    0.04076 =
         0.04581   -0.00254   -0.00896   -0.00805
AFIX  43
H5    2    0.394444    0.455760    0.806498    11.00000   -1.20000
AFIX   0
C6    1    0.453872    0.099077    0.628066    11.00000    0.06026    0.06108 =
         0.06257    0.00084    0.00801    0.02053
AFIX 137
H6A   2    0.426520    0.037493    0.576380    11.00000   -1.50000
H6B   2    0.475194    0.067203    0.715647    11.00000   -1.50000
H6C   2    0.494480    0.128694    0.572551    11.00000   -1.50000
AFIX   0
C7    1    0.147839    0.643772    0.566643    11.00000    0.03758    0.04171 =
         0.03669   -0.00396    0.00597   -0.00366
C8    1    0.102958    0.730920    0.503613    11.00000    0.04491    0.03733 =
         0.04452    0.00474   -0.00101    0.00095
AFIX  43
H8    2    0.106792    0.809182    0.535610    11.00000   -1.20000
AFIX   0
C9    1    0.052430    0.702400    0.393332    11.00000    0.03713    0.05461 =
         0.05113    0.01534    0.00428   -0.00260
C10   1    0.050468    0.584124    0.349397    11.00000    0.06154    0.05900 =
         0.07671   -0.00581   -0.02590   -0.00957
AFIX  43
H10   2    0.018576    0.560410    0.272882    11.00000   -1.20000
AFIX   0
C11   1    0.096849    0.502617    0.421726    11.00000    0.08376    0.05283 =
         0.09240   -0.01471   -0.02709   -0.00517
AFIX  43
H11   2    0.094772    0.423582    0.392114    11.00000   -1.20000
AFIX   0
C12   1    0.000638    0.793171    0.324578    11.00000    0.05312    0.08623 =
         0.05798    0.01262   -0.01126    0.00787
AFIX 137
H12A  2   -0.028991    0.830817    0.395139    11.00000   -1.50000
H12B  2   -0.033241    0.755076    0.255494    11.00000   -1.50000
H12C  2    0.030778    0.852103    0.278804    11.00000   -1.50000
AFIX   0
C13   1    0.322183    0.716710    0.909813    11.00000    0.03790    0.05118 =
         0.03782   -0.00882    0.00836   -0.00483
C14   1    0.283676    0.799418    0.815854    11.00000    0.04784    0.03651 =
         0.03729   -0.00907    0.00425   -0.00558
C15   1    0.303044    0.921312    0.825430    11.00000    0.06948    0.05107 =
         0.05335   -0.00308    0.00201   -0.01415
AFIX  43
H15   2    0.277707    0.975317    0.764974    11.00000   -1.20000
AFIX   0
C16   1    0.357357    0.961629    0.919982    11.00000    0.08357    0.06784 =
         0.06153   -0.01076   -0.00080   -0.03047
AFIX  43
H16   2    0.368964    1.042473    0.924742    11.00000   -1.20000
AFIX   0
C17   1    0.395832    0.881493    1.010208    11.00000    0.06458    0.08266 =
         0.04866   -0.02555    0.00090   -0.01906
AFIX  43
H17   2    0.434209    0.908714    1.073831    11.00000   -1.20000
AFIX   0
C18   1    0.377812    0.763676    1.006183    11.00000    0.04869    0.06725 =
         0.04278   -0.01363   -0.00793    0.00210
AFIX  43
H18   2    0.403320    0.712313    1.069693    11.00000   -1.20000
AFIX   0
C19   1    0.228705    0.767299    0.709015    11.00000    0.04128    0.04613 =
         0.04209    0.00466    0.00675    0.00120
AFIX  43
H19   2    0.209146    0.828962    0.652298    11.00000   -1.20000
HKLF 4
REM  I         P 21/C/C 1   R   0.05
REM R1 =  0.0553 for   2017 Fo > 4sig(Fo)  and  0.1102 for all   3339 data
REM    243 parameters refined using      2 restraints
END
WGHT      0.0352      0.0000
REM Highest difference peak  0.403,  deepest hole -0.449,  1-sigma level  0.081
Q1    1   0.2850  0.5134  0.6426  11.00000  0.05    0.40
Q2    1   0.4226  0.5191  0.8547  11.00000  0.05    0.35
Q3    1   0.2847  0.4942  0.7476  11.00000  0.05    0.33
Q4    1   0.2763  0.5844  0.8517  11.00000  0.05    0.32
Q5    1   0.2313  0.4211  0.8042  11.00000  0.05    0.31
Q6    1   0.0637  0.5033  0.8605  11.00000  0.05    0.31
Q7    1   0.1767  0.3758  0.9658  11.00000  0.05    0.30
Q8    1   0.1191  0.5189  0.8930  11.00000  0.05    0.29
Q9    1   0.4022  0.3183  0.7971  11.00000  0.05    0.29
Q10   1   0.3974  1.0552  1.0123  11.00000  0.05    0.29
Q11   1   0.1955  0.5700  0.7509  11.00000  0.05    0.29
Q12   1   0.1773  0.5409  0.8411  11.00000  0.05    0.28
Q13   1   0.3766  0.5349  0.9301  11.00000  0.05    0.28
Q14   1   0.1848  0.4865  0.8903  11.00000  0.05    0.28
Q15   1   0.2055  0.4595  0.6048  11.00000  0.05    0.28
Q16   1   0.2035  0.4447  0.8193  11.00000  0.05    0.28
Q17   1   0.4012  0.0991  0.6951  11.00000  0.05    0.27
Q18   1   0.3414  0.5198  1.0314  11.00000  0.05    0.27
Q19   1   0.3214  0.5265  0.8486  11.00000  0.05    0.26
Q20   1   0.5622  0.3603  0.6639  11.00000  0.05    0.26
;
data_global
_journal_date_recd_electronic     2012-10-25
_journal_date_accepted     2012-11-16
_journal_name_full     'Acta Crystallographica, Section E'
_journal_year     2012
_journal_volume     68
_journal_issue     12
_journal_page_first     m1523
_journal_page_last     m1523
_journal_paper_category     QM
_journal_paper_doi     10.1107/S1600536812047198
_journal_coeditor_code     SU2518
_publ_contact_author_name     'Toka Swu'
_publ_contact_author_address
;Department of Chemistry,
Pondicherry University,
R.V. Nagar, Kalapet,
Puducherry- 605014, India
;
_publ_contact_author_email     tokaswu.che@pondiuni.edu.in
_publ_contact_author_phone      917639656043
_publ_section_title
;\
Chlorido(4-methylpyridin-2-amine-\k<i>N</i>^1^)(2-{[(4-methylpyridin-2-\
yl)imino-\k<i>N</i>]methyl}phenolato-\k<i>O</i>)copper(II)
;
loop_
    _publ_author_name
    _publ_author_footnote
    _publ_author_address
    'Bhagyaraju, Bussa' .
;Department of Chemistry,
Pondicherry University,
R.V. Nagar, Kalapet,
Puducherry 605 014, India
;
    'Sambasiva Rao, P.'
;
Deceased.
;
;Department of Chemistry,
Pondicherry University,
R.V. Nagar, Kalapet,
Puducherry 605 014, India
;
    'Swu, Toka' .
;Department of Chemistry,
Pondicherry University,
R.V. Nagar, Kalapet,
Puducherry 605 014, India
;
