# Supplementary material for: Chlorido(4-methylpyridin-2-amine-κN 1)(2-{[(4-methylpyridin-2-yl)imino-κN]methyl}phenolato-κO)copper(II)
Source: Acta Crystallogr Sect E Struct Rep Online. 2012 Nov 24;68(Pt 12):m1523. doi: 10.1107/S1600536812047198 (PMC3588768; doi:10.1107/S1600536812047198)
Supplement: Supplementary file 2 [file e-68-m1523-Isup2.hkl]

# 
# h,k,l, Fc-squared, Fo-squared, sigma(Fo-squared) and status flag 
# 
data_I
_shelx_title ' I         P 21/C/C 1   R   0.05' 
_shelx_refln_list_code          4 
_shelx_F_calc_maximum      324.84 
_exptl_crystal_F_000       860.00 
_reflns_d_resolution_high  0.8331 
 
loop_ 
 _symmetry_equiv_pos_as_xyz 
 'x, y, z' 
 '-x, y+1/2, -z+1/2' 
 '-x, -y, -z' 
 'x, -y-1/2, z-1/2' 
 
_cell_length_a    17.4430 
_cell_length_b    11.2197 
_cell_length_c     9.4435 
_cell_angle_alpha  90.000 
_cell_angle_beta   92.670 
_cell_angle_gamma  90.000 
 
_shelx_F_squared_multiplier     1.000 
 
loop_ 
 _refln_index_h 
 _refln_index_k 
 _refln_index_l 
 _refln_F_squared_calc 
 _refln_F_squared_meas 
 _refln_F_squared_sigma 
 _refln_observed_status 
   3   0   0      649.15      590.22     73.96 o 
   4   0   0       58.94       88.39     21.91 o 
   5   0   0      582.52      651.04    212.34 o 
   6   0   0     1554.12     1319.40    349.89 o 
   7   0   0      301.95      371.74     49.33 o 
   8   0   0     1903.15     1657.02    169.42 o 
   9   0   0     2098.24     2061.48     85.92 o 
  10   0   0       68.40       52.44     18.55 o 
  11   0   0     8396.63     8219.18    442.58 o 
  12   0   0      648.94      618.06     51.67 o 
  13   0   0     4750.30     4836.19    261.11 o 
  14   0   0      172.11      132.05     66.29 o 
  15   0   0      411.89      379.31    105.57 o 
  16   0   0       49.16       68.01     38.38 o 
  17   0   0       79.27       98.09     62.50 o 
  18   0   0        1.43        0.00     96.68 o 
  19   0   0       94.09       70.98     33.87 o 
  20   0   0       20.84        0.00     96.80 o 
   2   1   0     2506.73     2316.89     39.21 o 
   3   1   0      226.90      199.51     13.27 o 
   4   1   0     4046.82     3606.15     88.84 o 
   5   1   0       80.33       83.49     14.05 o 
   6   1   0     1419.57     1349.16     49.89 o 
   7   1   0      140.89      113.94     14.50 o 
   8   1   0      388.85      406.38     38.69 o 
   9   1   0       40.28       73.73     19.52 o 
  10   1   0       75.46       55.21     32.71 o 
  11   1   0       12.38       11.31      8.83 o 
  12   1   0      428.04      412.84     70.34 o 
  13   1   0        0.27        7.94     14.21 o 
  14   1   0      223.77      235.74     72.81 o 
  15   1   0       54.16       34.53     47.47 o 
  16   1   0      180.72      102.09     78.15 o 
  17   1   0       99.09       27.05     40.75 o 
  18   1   0        4.30        0.00     41.98 o 
  19   1   0        0.30       63.38     66.97 o 
  20   1   0        0.02       39.15    105.50 o 
   0   2   0      579.18      736.32     32.99 o 
   1   2   0     1582.87     1558.11     30.56 o 
   2   2   0     4620.98     4724.41     57.33 o 
   3   2   0     7939.58     7897.69     81.73 o 
   4   2   0       31.74       31.45      9.62 o 
   5   2   0      514.98      402.91     34.81 o 
   6   2   0     1284.09     1133.07     46.36 o 
   7   2   0      140.86      113.82     24.99 o 
   8   2   0     6628.38     6334.31    157.21 o 
   9   2   0     1573.09     1544.75    100.88 o 
  10   2   0     6756.67     7138.94    214.87 o 
  11   2   0     3584.59     3571.69    132.53 o 
  12   2   0      106.48       84.88     43.26 o 
  13   2   0     3184.73     3194.26    174.44 o 
  14   2   0       43.77       29.44     69.13 o 
  15   2   0     1298.79     1238.85    167.06 o 
  16   2   0        0.27      101.73     56.64 o 
  17   2   0      540.11      530.79     99.32 o 
  18   2   0      227.72      210.49     69.31 o 
  19   2   0      851.33      925.98    130.57 o 
  20   2   0        0.99       27.06     73.42 o 
   1   3   0      567.73      582.56     19.32 o 
   2   3   0      808.08      847.57     26.29 o 
   3   3   0     4183.24     3935.12     60.17 o 
   4   3   0        9.23        5.59      5.43 o 
   5   3   0     2033.20     1969.51     77.03 o 
   6   3   0     1992.30     1814.88     85.79 o 
   7   3   0      167.26      166.83     22.70 o 
   8   3   0       40.35       34.66     16.32 o 
   9   3   0      638.61      693.13     72.77 o 
  10   3   0      158.11      172.52     23.34 o 
  11   3   0      209.23      244.64     31.59 o 
  12   3   0       17.82       43.28     26.79 o 
  13   3   0      380.97      346.91     54.22 o 
  14   3   0       19.20       65.34     46.49 o 
  15   3   0       13.05       87.06     47.27 o 
  16   3   0       84.43      143.63     54.21 o 
  17   3   0        0.67       38.94     44.74 o 
  18   3   0       19.77       83.64     47.95 o 
  19   3   0        5.17       40.58     39.83 o 
  20   3   0        0.63       15.76     36.53 o 
   0   4   0    11892.32    12190.57    135.99 o 
   1   4   0     3269.36     3194.40     51.59 o 
   2   4   0     6442.59     6201.50     72.05 o 
   3   4   0     2181.90     2108.75     48.77 o 
   4   4   0     2312.62     2243.76     53.16 o 
   5   4   0     1764.25     1808.87     50.15 o 
   6   4   0     5567.68     5479.57    112.83 o 
   7   4   0     2668.77     2756.48     91.44 o 
   8   4   0     5228.56     5340.13    126.98 o 
   9   4   0     3331.11     3627.90    124.81 o 
  10   4   0     1253.13     1314.56     77.60 o 
  11   4   0      953.96      959.58     73.61 o 
  12   4   0      984.37     1042.06    100.48 o 
  13   4   0      375.42      379.51     43.42 o 
  14   4   0        0.48        0.00     18.02 o 
  15   4   0      503.52      468.70     91.78 o 
  16   4   0       77.59       49.92     81.24 o 
  17   4   0      333.22      388.85     78.53 o 
  18   4   0      116.59       96.66     51.13 o 
  19   4   0      150.21      148.11     50.02 o 
   1   5   0     1422.87     1432.15     41.32 o 
   2   5   0     2478.23     2490.79     53.23 o 
   3   5   0     1564.52     1508.41     41.97 o 
   4   5   0     1655.09     1688.84     57.78 o 
   5   5   0     2625.71     2467.11     72.31 o 
   6   5   0     1012.00      975.50     40.93 o 
   7   5   0      955.86      971.39     49.04 o 
   8   5   0     1808.98     1796.71     71.08 o 
   9   5   0      109.35      123.52     22.35 o 
  10   5   0       98.31       82.92     21.19 o 
  11   5   0       77.29       92.34     29.03 o 
  12   5   0      224.06      255.94     41.25 o 
  13   5   0      396.78      455.20     52.70 o 
  14   5   0     1336.01     1388.22    133.84 o 
  15   5   0      275.09      302.35     68.58 o 
  16   5   0     1223.87     1241.16    137.63 o 
  17   5   0       29.97       96.63     48.31 o 
  18   5   0      119.65      155.59     56.35 o 
  19   5   0      111.66      140.28     61.84 o 
   0   6   0      378.80      362.82     34.69 o 
   1   6   0      333.37      333.89     21.89 o 
   2   6   0     2435.40     2405.89     64.95 o 
   3   6   0     1609.68     1671.81     52.05 o 
   4   6   0     2437.38     2275.58     61.34 o 
   5   6   0     1733.56     1728.54     64.24 o 
   6   6   0     1332.55     1400.86     51.11 o 
   7   6   0     1198.66     1086.49     75.56 o 
   8   6   0      608.70      652.43     42.81 o 
   9   6   0      888.54      961.57     69.21 o 
  10   6   0      363.26      360.88     39.49 o 
  11   6   0      457.44      467.62     56.13 o 
  12   6   0      811.61      878.97     77.19 o 
  13   6   0      152.16      187.58     35.65 o 
  14   6   0        3.24       26.66     23.49 o 
  15   6   0      110.95      187.52     58.65 o 
  16   6   0      126.93      131.76     49.24 o 
  17   6   0       96.26      126.45     88.87 o 
  18   6   0       12.14       36.87     64.91 o 
   1   7   0     1078.74     1068.25     47.14 o 
   2   7   0      114.99      140.04     21.88 o 
   3   7   0     3026.06     3063.54     75.80 o 
   4   7   0      315.46      279.39     23.95 o 
   5   7   0     2066.18     2077.74     63.08 o 
   6   7   0      838.05      882.12     50.45 o 
   7   7   0      330.13      317.36     26.39 o 
   8   7   0      926.73      937.33     54.76 o 
   9   7   0      488.48      536.75     47.71 o 
  10   7   0        4.67        0.00     37.26 o 
  11   7   0       55.57       72.21     25.85 o 
  12   7   0        7.68       34.01     25.15 o 
  13   7   0       20.83        6.76     24.15 o 
  14   7   0      255.96      257.08     60.95 o 
  15   7   0        0.58       60.20     69.89 o 
  16   7   0      276.99      517.08    177.69 o 
  17   7   0        1.29       77.38     88.80 o 
   0   8   0      298.26      330.84     59.43 o 
   1   8   0       38.49       52.27     14.04 o 
   2   8   0     1235.84     1228.60     59.25 o 
   3   8   0       19.82        0.00     11.89 o 
   4   8   0      894.06      885.36     48.21 o 
   5   8   0      178.89      179.28     19.77 o 
   6   8   0      798.18      748.54     40.90 o 
   7   8   0     1230.91     1195.34     58.50 o 
   8   8   0      295.34      270.19     57.79 o 
   9   8   0      393.73      392.90     53.36 o 
  10   8   0        6.27        3.43     17.19 o 
  11   8   0       29.28       15.38     16.67 o 
  12   8   0       37.43       64.72     31.33 o 
  13   8   0      725.00      924.78    206.32 o 
  14   8   0      158.48      239.97    140.23 o 
  15   8   0      808.55      931.81    224.27 o 
  16   8   0       18.58      202.24    145.81 o 
   1   9   0     2502.60     2877.15    121.46 o 
   2   9   0       21.09        0.00     26.73 o 
   3   9   0      487.54      579.63     54.53 o 
   4   9   0     1338.84     1156.83     73.03 o 
   5   9   0      382.83      310.99     59.87 o 
   6   9   0      339.25      277.77     45.07 o 
   7   9   0     1473.76     1442.21     93.28 o 
   8   9   0      725.90      789.48     68.71 o 
   9   9   0      564.36      750.53    118.34 o 
  10   9   0      754.46      920.82    127.44 o 
  11   9   0      246.67      359.79     84.56 o 
  12   9   0      256.64      365.99     87.49 o 
  13   9   0      100.53      112.44    106.94 o 
  14   9   0      233.66      303.27    134.85 o 
  15   9   0        3.44       39.54    118.90 o 
   0  10   0     1169.50     1271.06    124.80 o 
   1  10   0      320.31      315.07     39.32 o 
   2  10   0      195.88      172.58     37.68 o 
   3  10   0      904.87      953.10     74.89 o 
   4  10   0      871.56     1080.21    137.93 o 
   5  10   0        4.00        0.00     33.73 o 
   6  10   0      409.69      465.00     75.51 o 
   7  10   0       81.98       63.97     61.08 o 
   8  10   0      186.78       87.25     41.79 o 
   9  10   0       50.82       32.89     65.00 o 
  10  10   0      114.91      108.41     58.58 o 
  11  10   0       15.75       27.39     31.48 o 
  12  10   0       12.54        0.00     60.70 o 
  13  10   0       45.09      237.16    131.37 o 
  14  10   0       99.53      152.64    125.94 o 
   1  11   0      489.17      468.55     78.12 o 
   2  11   0      293.61      159.45     51.07 o 
   3  11   0      587.93      584.05    112.24 o 
   4  11   0        4.52        0.00     51.47 o 
   5  11   0      308.72      284.89     58.02 o 
   6  11   0       17.81        0.00     37.30 o 
   7  11   0      325.17      333.21     70.81 o 
   8  11   0      167.58      243.23     83.33 o 
   9  11   0      541.48      760.69    131.47 o 
  10  11   0      446.38      639.05    124.72 o 
  11  11   0      268.45      334.07     98.26 o 
  12  11   0      319.10      600.19    187.17 o 
   0  12   0      161.65      114.67     44.34 o 
   1  12   0       22.04        0.00     71.59 o 
   2  12   0        0.44        0.00     70.38 o 
   3  12   0       42.27        6.57     49.27 o 
   4  12   0      109.74      111.89     41.62 o 
   5  12   0       22.72       77.46     45.64 o 
   6  12   0       64.38       26.64     51.88 o 
   7  12   0      284.34      262.83     89.79 o 
   8  12   0        3.02        0.00     56.10 o 
   9  12   0      144.93       77.73     78.63 o 
   1  13   0      944.73      831.27    177.25 o 
   2  13   0       91.25       80.29     47.40 o 
   3  13   0      402.99      413.32    105.20 o 
   4  13   0      106.87        0.00     62.76 o 
   5  13   0      170.96      102.62     61.38 o 
 -20   1   1      133.91      104.24     68.26 o 
 -19   1   1      123.89      105.29     59.52 o 
 -18   1   1      359.03      402.54     91.78 o 
 -17   1   1       60.05       71.39     48.09 o 
 -16   1   1      755.95      981.70    127.64 o 
 -15   1   1        4.13      108.26     57.09 o 
 -14   1   1     1468.35     1598.46    166.19 o 
 -13   1   1      381.06      524.92     86.80 o 
 -12   1   1     3317.88     3696.61    202.08 o 
 -11   1   1      165.18      229.65     71.70 o 
 -10   1   1     5554.41     5774.76    225.93 o 
  -9   1   1      175.83      218.58     44.44 o 
  -8   1   1     1833.81     1675.76     87.15 o 
  -7   1   1     8197.91     8000.11    118.22 o 
  -6   1   1      503.91      529.31     27.82 o 
  -5   1   1     1347.39     1342.31     41.21 o 
  -4   1   1    12749.11    11921.85    139.38 o 
  -3   1   1     7233.16     6999.32     81.41 o 
  -2   1   1     4619.27     4579.67     64.11 o 
  -1   1   1    25204.48    27635.17    188.06 o 
   0   1   1       33.00       13.69      4.05 o 
   1   1   1    14876.19    16044.48    173.99 o 
   2   1   1       82.63       77.72     16.25 o 
   3   1   1    18499.18    19043.11    200.23 o 
   4   1   1      865.91      863.64     48.74 o 
   5   1   1      313.92      253.57     27.50 o 
   6   1   1     1430.49     1319.76     63.70 o 
   7   1   1     1914.65     1869.05     85.60 o 
   8   1   1      285.16      216.51     72.46 o 
   9   1   1     5859.35     5419.21    176.39 o 
  10   1   1     1957.69     1798.53    128.26 o 
  11   1   1     2268.18     2118.99    100.10 o 
  12   1   1     2684.30     2793.79    119.26 o 
  13   1   1      390.47      345.39     51.54 o 
  14   1   1     1425.38     1475.69     93.83 o 
  15   1   1        1.77        0.00     73.19 o 
  16   1   1      170.46       89.85     59.04 o 
  17   1   1      238.06      236.46     55.65 o 
  18   1   1      173.16      137.01     66.94 o 
  19   1   1       58.33       63.02    148.00 o 
  20   1   1      579.34      625.74    109.54 o 
 -20   2   1       56.06       90.69     80.47 o 
 -19   2   1       13.70       66.01     59.47 o 
 -18   2   1       22.47       49.96     88.20 o 
 -17   2   1        2.28        9.77     61.90 o 
 -16   2   1      303.35      270.20     82.91 o 
 -15   2   1       14.06        4.42     55.43 o 
 -14   2   1       53.64       40.04     50.32 o 
 -13   2   1      681.80      709.64     92.48 o 
 -12   2   1     1599.85     1659.97    141.33 o 
 -11   2   1        2.65       33.33     35.54 o 
 -10   2   1        3.51       28.37     38.91 o 
  -9   2   1       70.45      109.14     27.18 o 
  -8   2   1      565.88      504.98     39.40 o 
  -7   2   1      404.73      392.14     30.37 o 
  -6   2   1      138.89      144.24     17.97 o 
  -5   2   1     4176.59     4137.23     82.13 o 
  -4   2   1     4030.64     3967.24     61.68 o 
  -3   2   1    15624.89    14906.40    169.27 o 
  -2   2   1      641.46      700.06     35.72 o 
  -1   2   1     3332.82     3327.74     66.63 o 
   0   2   1      643.84      679.53     22.88 o 
   1   2   1     2755.99     2520.19     58.26 o 
   2   2   1     1154.31     1174.39     49.59 o 
   3   2   1     2422.55     2459.01     63.98 o 
   4   2   1        3.85       17.05     12.93 o 
   5   2   1       54.34       72.72     16.58 o 
   6   2   1        2.46        4.07     13.55 o 
   7   2   1      877.96      849.10     49.55 o 
   8   2   1     1165.45     1269.89     72.70 o 
   9   2   1     5516.55     6094.85    204.98 o 
  10   2   1        0.24       19.46     18.11 o 
  11   2   1       82.82       91.86     24.12 o 
  12   2   1       74.74      111.70     28.18 o 
  13   2   1       13.02       66.99     30.86 o 
  14   2   1      578.91      531.99     81.79 o 
  15   2   1      108.81       70.17     27.56 o 
  16   2   1       78.50       48.08     31.70 o 
  17   2   1       21.05        2.71     52.48 o 
  18   2   1        0.40        0.00     80.94 o 
  19   2   1      104.38       89.59    141.54 o 
  20   2   1        0.45       14.61     52.92 o 
 -20   3   1      372.07      396.90     90.73 o 
 -19   3   1       95.82      167.19     61.12 o 
 -18   3   1      814.92      875.08    125.35 o 
 -17   3   1      166.09      138.12    106.39 o 
 -16   3   1      425.99      536.46     94.40 o 
 -15   3   1       19.14       33.70     56.58 o 
 -14   3   1      275.49      258.69    102.79 o 
 -13   3   1      142.62       60.55     62.92 o 
 -12   3   1     1863.60     1884.19    144.55 o 
 -11   3   1      264.72      156.43     93.49 o 
 -10   3   1     3794.25     3991.86    168.33 o 
  -9   3   1     5095.80     5220.77    170.94 o 
  -8   3   1     2161.00     2041.94     76.10 o 
  -7   3   1     4111.57     3936.27     74.00 o 
  -6   3   1     4003.52     3892.89     93.09 o 
  -5   3   1     1008.31      957.50     33.16 o 
  -4   3   1     1683.66     1505.59     62.21 o 
  -3   3   1      151.35      130.16     17.70 o 
  -2   3   1     4040.38     3986.06     85.22 o 
  -1   3   1      891.20      869.69     48.06 o 
   0   3   1      754.40      755.28     26.71 o 
   1   3   1     7120.66     7334.44    107.61 o 
   2   3   1       39.98       37.41      7.59 o 
   3   3   1    15827.69    15460.61    159.93 o 
   4   3   1        2.52       14.97     14.53 o 
   5   3   1    10245.62    10084.52    241.55 o 
   6   3   1       17.53       19.32     12.74 o 
   7   3   1     3626.12     3863.92    108.18 o 
   8   3   1      280.60      336.04     58.10 o 
   9   3   1     2079.04     2004.67    134.81 o 
  10   3   1      957.26     1027.29     96.11 o 
  11   3   1     2276.13     2249.27    151.09 o 
  12   3   1     4796.67     4619.25    223.46 o 
  13   3   1      354.15      296.76    105.52 o 
  14   3   1     1689.07     1436.84    236.80 o 
  15   3   1       47.17       45.91     30.33 o 
  16   3   1      676.93      595.05    105.24 o 
  17   3   1      103.65       33.64     29.64 o 
  18   3   1      683.94      673.89    107.47 o 
  19   3   1        5.94        0.00     39.50 o 
  20   3   1      170.79       60.08     63.85 o 
 -19   4   1        5.67       48.44     38.42 o 
 -18   4   1       85.86      145.29     59.05 o 
 -17   4   1       32.58       54.91     38.78 o 
 -16   4   1      352.44      469.93     86.42 o 
 -15   4   1     1067.70     1084.22    149.33 o 
 -14   4   1       36.85       14.26     34.04 o 
 -13   4   1      422.97      454.70     78.63 o 
 -12   4   1      137.61      150.43     52.47 o 
 -11   4   1       28.36       32.89     28.60 o 
 -10   4   1      818.27      850.21     69.42 o 
  -9   4   1      155.99      134.49     17.38 o 
  -8   4   1      117.08       90.53     10.05 o 
  -7   4   1      528.41      472.98     29.59 o 
  -6   4   1     1313.43     1327.11     47.35 o 
  -5   4   1     1581.92     1435.24     55.17 o 
  -4   4   1     9318.88     8984.96    106.80 o 
  -3   4   1     3015.62     2806.06     71.61 o 
  -2   4   1     4605.90     4370.26     68.38 o 
  -1   4   1     2423.42     2335.37     46.92 o 
   0   4   1        7.27        4.48      6.96 o 
   1   4   1        0.02        0.00      5.65 o 
   2   4   1       31.26       31.33     10.41 o 
   3   4   1      107.85      119.01     14.76 o 
   4   4   1     1835.20     1738.96     64.85 o 
   5   4   1      799.98      802.54     53.25 o 
   6   4   1     8940.64     9187.15    210.27 o 
   7   4   1      179.30      139.04     22.39 o 
   8   4   1      392.09      322.29     80.07 o 
   9   4   1     1460.64     1454.83    127.73 o 
  10   4   1      203.09      341.28     92.04 o 
  11   4   1       26.52       95.86     57.84 o 
  12   4   1       71.26      131.54     53.18 o 
  13   4   1      362.38      443.76     80.59 o 
  14   4   1       67.38      119.28     56.39 o 
  15   4   1      224.40      298.64     70.89 o 
  16   4   1       78.68      156.52     53.19 o 
  17   4   1      479.19      576.56    101.03 o 
  18   4   1       20.38       33.41     35.59 o 
  19   4   1      120.25      175.80     63.26 o 
 -19   5   1       70.55      255.53    131.90 o 
 -18   5   1       24.89       74.40     45.66 o 
 -17   5   1       14.54        7.27     37.25 o 
 -16   5   1      196.11      186.19     53.10 o 
 -15   5   1       14.67       16.45     26.67 o 
 -14   5   1      647.09      729.63     98.59 o 
 -13   5   1       75.88       95.91     57.18 o 
 -12   5   1     1208.90     1474.61    123.41 o 
 -11   5   1       28.36       33.70     45.77 o 
 -10   5   1     1589.23     1616.46     67.01 o 
  -9   5   1      374.57      340.35     29.79 o 
  -8   5   1     2777.34     2540.68     93.29 o 
  -7   5   1      230.81      129.64     35.58 o 
  -6   5   1     1102.60     1022.13     54.47 o 
  -5   5   1     1478.17     1454.82     59.99 o 
  -4   5   1     5033.88     4880.45     98.35 o 
  -3   5   1     5913.01     5595.98    120.36 o 
  -2   5   1     1365.56     1262.10     38.27 o 
  -1   5   1     2974.07     2996.89     55.48 o 
   0   5   1      242.89      263.60     18.04 o 
   1   5   1      541.06      467.15     27.29 o 
   2   5   1      775.45      811.71     39.85 o 
   3   5   1     1595.50     1503.37     56.79 o 
   4   5   1     2041.35     2251.14     88.90 o 
   5   5   1    10696.33    10643.46    384.75 o 
   6   5   1      765.60      746.45    100.54 o 
   7   5   1      955.52     1062.29     92.98 o 
   8   5   1      886.46      721.54     68.58 o 
   9   5   1     1230.03     1294.69    139.75 o 
  10   5   1     1024.46     1102.74    110.74 o 
  11   5   1     2628.37     2843.11    180.38 o 
  12   5   1       37.01       64.42     77.97 o 
  13   5   1      533.79      588.16     90.35 o 
  14   5   1       36.54       83.16     28.51 o 
  15   5   1        3.26       41.01     41.42 o 
  16   5   1      214.04      290.03     69.57 o 
  17   5   1       26.55       35.90     36.96 o 
  18   5   1      159.94      166.02     56.18 o 
  19   5   1        0.30        5.86     26.74 o 
 -18   6   1       20.47       44.07    117.62 o 
 -17   6   1       67.96      175.79    130.46 o 
 -16   6   1       48.46       77.90     78.13 o 
 -15   6   1      414.38      470.73     81.02 o 
 -14   6   1      332.71      381.97     72.11 o 
 -13   6   1     1830.71     2000.74    151.51 o 
 -12   6   1      742.46      753.02     89.30 o 
 -11   6   1      334.49      300.37     41.83 o 
 -10   6   1        4.33        0.00     24.28 o 
  -9   6   1      185.63      161.38     23.09 o 
  -8   6   1       33.45       11.95     14.71 o 
  -7   6   1     1152.87     1162.80     62.47 o 
  -6   6   1       78.79       63.97     15.25 o 
  -5   6   1     3693.55     3789.20    104.23 o 
  -4   6   1       26.41       18.87      5.31 o 
  -3   6   1      215.47      147.52     27.22 o 
  -2   6   1     2016.19     1915.98     56.75 o 
  -1   6   1      584.73      546.70     32.21 o 
   0   6   1      158.95      162.45     15.32 o 
   1   6   1      110.73      143.66     17.59 o 
   2   6   1       62.84       39.45     11.86 o 
   3   6   1     3077.16     3265.50     82.95 o 
   4   6   1     2506.59     2583.23     84.25 o 
   5   6   1      224.23      220.03     33.06 o 
   6   6   1     1923.70     1847.82    124.01 o 
   7   6   1      555.55      563.31     70.74 o 
   8   6   1     2174.09     2076.15    104.01 o 
   9   6   1     1388.05     1622.02    127.42 o 
  10   6   1        4.36        8.36     23.65 o 
  11   6   1      387.54      345.50     53.74 o 
  12   6   1      118.55      139.23     34.90 o 
  13   6   1      303.28      359.07     51.68 o 
  14   6   1      513.35      622.91     94.14 o 
  15   6   1      227.96      276.63     69.80 o 
  16   6   1      103.60      164.09     62.69 o 
  17   6   1      303.71      388.28     85.09 o 
  18   6   1        0.05       11.85     23.56 o 
 -17   7   1      287.32      355.23    161.99 o 
 -16   7   1      325.73      530.91    179.95 o 
 -15   7   1       96.19      166.63     94.74 o 
 -14   7   1      697.09      983.83    209.12 o 
 -13   7   1       63.93      168.61    110.43 o 
 -12   7   1      528.08      548.25     78.40 o 
 -11   7   1      266.72      191.04     52.77 o 
 -10   7   1      222.85      167.52     31.61 o 
  -9   7   1      333.82      277.85     26.09 o 
  -8   7   1      208.43      133.25     36.82 o 
  -7   7   1       85.98       75.31     19.24 o 
  -6   7   1     3368.63     3518.90    110.81 o 
  -5   7   1     1167.34     1125.51     49.08 o 
  -4   7   1     1701.82     1583.94     67.08 o 
  -3   7   1     2935.87     2796.85     89.05 o 
  -2   7   1       43.78       22.84     14.76 o 
  -1   7   1     2952.66     2868.91    100.39 o 
   0   7   1       43.57       15.73      9.86 o 
   1   7   1     2377.31     2400.01     71.43 o 
   2   7   1       91.46      107.99     21.07 o 
   3   7   1      876.04      855.50     51.19 o 
   4   7   1      824.10      803.01     62.00 o 
   5   7   1     2601.89     2585.35    124.11 o 
   6   7   1       89.57       71.11     27.10 o 
   7   7   1     1824.86     1876.92    112.55 o 
   8   7   1      481.47      461.40     61.47 o 
   9   7   1       20.24       62.24     24.66 o 
  10   7   1      453.98      540.41     65.22 o 
  11   7   1       64.31       68.17     21.86 o 
  12   7   1     1517.17     1729.19    118.37 o 
  13   7   1       16.82       20.65     26.63 o 
  14   7   1      433.03      406.85     78.68 o 
  15   7   1      280.92      295.04    175.63 o 
  16   7   1      334.64      414.24     83.51 o 
  17   7   1        0.57       30.17     47.68 o 
 -16   8   1      143.60      167.72    119.37 o 
 -15   8   1      877.90     1233.92    251.04 o 
 -14   8   1       70.58      179.55    101.33 o 
 -13   8   1      364.70      417.00    148.71 o 
 -12   8   1        0.39        0.00     49.01 o 
 -11   8   1      284.31      226.76     81.72 o 
 -10   8   1      169.93      164.72     36.07 o 
  -9   8   1      117.80       95.79     22.16 o 
  -8   8   1       12.90        0.00     19.20 o 
  -7   8   1     1806.56     1808.73     87.24 o 
  -6   8   1      452.69      473.28     45.60 o 
  -5   8   1     2789.72     2814.67     97.76 o 
  -4   8   1     2474.21     2473.06    103.15 o 
  -3   8   1       76.45       51.19     14.47 o 
  -2   8   1     4479.91     4574.09    107.91 o 
  -1   8   1       39.84       31.69      9.43 o 
   0   8   1     3538.18     3426.51    102.41 o 
   1   8   1      719.80      656.76     39.49 o 
   2   8   1     2047.45     2017.91    100.40 o 
   3   8   1      392.18      401.88     39.68 o 
   4   8   1     1723.03     1823.30     82.45 o 
   5   8   1      119.52       94.89     19.38 o 
   6   8   1     3042.41     3068.17    149.05 o 
   7   8   1       75.44       57.91     40.58 o 
   8   8   1      852.45      989.67    104.14 o 
   9   8   1      101.88      112.21     32.55 o 
  10   8   1       58.77       46.72     24.67 o 
  11   8   1      511.18      629.98     78.30 o 
  12   8   1       65.79       30.87     23.22 o 
  13   8   1        5.35       70.53     29.41 o 
  14   8   1       10.68       47.89     96.06 o 
  15   8   1       34.77      123.29    109.58 o 
  16   8   1      195.92      325.99    132.59 o 
 -15   9   1        3.67       39.27     62.58 o 
 -14   9   1      354.87      450.72    188.37 o 
 -13   9   1       14.47      123.54    118.74 o 
 -12   9   1      219.71      261.95    125.33 o 
 -11   9   1        6.97        0.00     39.19 o 
 -10   9   1       30.19        0.00     36.46 o 
  -9   9   1       89.70       10.14     35.44 o 
  -8   9   1        8.00        0.00     35.92 o 
  -7   9   1        0.69        0.00     37.76 o 
  -6   9   1       40.87        0.00     37.52 o 
  -5   9   1       85.57       26.89     46.15 o 
  -4   9   1      166.63       89.61     58.79 o 
  -3   9   1     1754.73     1691.06    143.15 o 
  -2   9   1      112.76      150.90     25.71 o 
  -1   9   1     1844.83     1797.71     76.48 o 
   0   9   1       79.87       52.87     16.04 o 
   1   9   1       98.82       80.11     20.13 o 
   2   9   1      772.96      717.39     67.55 o 
   3   9   1      222.77      139.06     45.98 o 
   4   9   1      877.04      904.73     61.30 o 
   5   9   1      462.96      501.19     50.28 o 
   6   9   1      206.60      221.88     34.11 o 
   7   9   1      338.84      353.73     50.67 o 
   8   9   1      364.14      344.29     66.70 o 
   9   9   1       48.52       46.20     21.04 o 
  10   9   1       15.29       24.99     32.21 o 
  11   9   1        9.17       58.35    125.44 o 
  12   9   1       12.39       58.28     75.19 o 
  13   9   1      104.58      167.90    118.92 o 
  14   9   1      143.26      354.00    165.05 o 
  15   9   1       71.79      226.45    122.81 o 
 -13  10   1      202.10      459.06    165.87 o 
 -12  10   1       52.18       61.86     85.40 o 
 -11  10   1      420.21      428.08     99.90 o 
 -10  10   1       82.93       24.17     44.00 o 
  -9  10   1      203.25      112.47     28.14 o 
  -8  10   1      158.89      107.11     31.22 o 
  -7  10   1       36.98        4.04     33.09 o 
  -6  10   1      267.52      204.73     49.95 o 
  -5  10   1      377.29      341.99     61.27 o 
  -4  10   1      667.75      782.96     89.99 o 
  -3  10   1      866.61      903.70     97.15 o 
  -2  10   1      582.49      603.88     59.63 o 
  -1  10   1      354.98      244.54     63.92 o 
   0  10   1      619.15      671.29     65.34 o 
   1  10   1        8.46       23.42     24.25 o 
   2  10   1      278.12      255.25     45.23 o 
   3  10   1      147.06       98.62     46.40 o 
   4  10   1      483.19      487.08     96.58 o 
   5  10   1       56.60       46.93     20.84 o 
   6  10   1      603.46      703.05     85.41 o 
   7  10   1      148.82      131.94     37.09 o 
   8  10   1      689.97      851.35    130.06 o 
   9  10   1      466.14      538.63    109.09 o 
  10  10   1      768.35      941.05    144.10 o 
  11  10   1      502.98      735.27    126.81 o 
  12  10   1      253.68      474.81    203.57 o 
  13  10   1      295.24      550.03    171.37 o 
 -12  11   1        2.98      114.23    120.52 o 
 -11  11   1       37.91      304.94    153.58 o 
 -10  11   1        7.48        0.00     76.14 o 
  -9  11   1        1.20        0.00     35.02 o 
  -8  11   1      161.56       17.93     51.00 o 
  -7  11   1       23.28        0.08     39.41 o 
  -6  11   1      236.04      107.14     81.48 o 
  -5  11   1       61.51       22.03     31.88 o 
  -4  11   1       74.81        0.00     44.65 o 
  -3  11   1      259.93      222.65     37.77 o 
  -2  11   1        6.12       28.02     42.37 o 
  -1  11   1       51.50       12.92     71.57 o 
   0  11   1       51.80        0.00     43.76 o 
   1  11   1       32.79       25.41     31.12 o 
   2  11   1       38.82        6.94     42.66 o 
   3  11   1       89.49       63.88     35.91 o 
   4  11   1       43.55       60.66     36.19 o 
   5  11   1      188.44      303.61     90.24 o 
   6  11   1       97.39       77.27     55.97 o 
   7  11   1      177.40      198.71     66.30 o 
   8  11   1      144.52      264.40     80.24 o 
   9  11   1       33.92       38.72    128.45 o 
  10  11   1      111.96      269.36     87.12 o 
  11  11   1        4.48       53.92    121.39 o 
  -9  12   1      479.77      443.10    103.05 o 
  -8  12   1      198.87      253.84    125.69 o 
  -7  12   1      385.73      298.88     66.95 o 
  -6  12   1      419.81      530.03     88.46 o 
  -5  12   1       86.75       23.28     35.26 o 
  -4  12   1      402.05      374.59     71.51 o 
  -3  12   1      169.85      159.61     50.86 o 
  -2  12   1      305.61      249.28     53.43 o 
  -1  12   1      184.68       61.85    165.82 o 
   0  12   1      772.13      726.38    127.84 o 
   1  12   1       36.13        0.00     99.68 o 
   2  12   1     1174.45     1364.47    264.48 o 
   3  12   1       75.98       29.07     47.73 o 
   4  12   1      476.89      544.69    157.61 o 
   5  12   1       98.68      133.40     64.87 o 
   6  12   1      171.66      187.88     69.73 o 
   7  12   1        7.91       42.81     57.05 o 
   8  12   1      281.35      329.86    100.62 o 
   9  12   1      170.13      264.77     94.33 o 
  -5  13   1       10.25        0.00     79.89 o 
  -4  13   1       90.08      148.53     95.91 o 
  -3  13   1       12.70       18.00     69.32 o 
  -2  13   1        4.85        0.00     78.26 o 
  -1  13   1        7.77        0.00     93.44 o 
   0  13   1       72.36       68.65     85.40 o 
   1  13   1        5.61        0.00     64.71 o 
   2  13   1        8.52       43.36     54.68 o 
   3  13   1        1.44        0.00    114.49 o 
   4  13   1        0.73        0.00    112.91 o 
   5  13   1       16.51        0.00    116.24 o 
 -20   0   2      447.28      526.64    155.06 o 
 -19   0   2      208.81      249.66    119.18 o 
 -18   0   2      306.39      374.31    120.08 o 
 -17   0   2     1978.93     2480.72    291.78 o 
 -16   0   2      455.71      634.62    143.53 o 
 -15   0   2     2072.84     2023.91    265.88 o 
 -14   0   2      408.12      488.35    134.14 o 
 -13   0   2      352.21      501.71    128.37 o 
 -12   0   2      980.72     1028.78    157.05 o 
 -11   0   2     2093.85     2279.31    214.96 o 
 -10   0   2      998.10     1110.60    141.01 o 
  -9   0   2     8135.71     8540.79    362.43 o 
  -8   0   2       26.64       21.17     19.04 o 
  -7   0   2     4941.92     4429.10    148.41 o 
  -6   0   2     9582.76     9267.65    243.49 o 
  -5   0   2     4970.48     4713.74    131.34 o 
  -4   0   2   105520.57   101983.87   3209.82 o 
  -3   0   2     1391.38     1406.51     93.92 o 
  -2   0   2     3932.06     4413.61    141.26 o 
  -1   0   2      188.26      182.82     20.00 o 
   0   0   2     5063.15     5165.92    110.09 o 
   1   0   2     7899.49     8645.13    148.63 o 
   2   0   2    20856.77    21395.92    351.49 o 
   3   0   2     1239.00     1322.68     71.15 o 
   4   0   2     8730.41     9073.78    192.88 o 
   5   0   2     4621.08     4721.72    213.10 o 
   6   0   2     5350.21     4636.38    917.05 o 
   7   0   2      535.77      330.70     90.73 o 
   8   0   2      239.48      204.75     81.59 o 
   9   0   2        2.06       90.52     62.10 o 
  10   0   2     1325.43     1220.39    152.39 o 
  11   0   2       14.23      118.32     77.05 o 
  12   0   2     2831.79     2559.91    238.25 o 
  13   0   2     1110.17     1034.89    173.34 o 
  14   0   2      443.25      329.97    116.15 o 
  15   0   2      898.71      818.98    165.21 o 
  16   0   2     1151.59      985.32    182.25 o 
  17   0   2      945.15      694.68    164.30 o 
  18   0   2       19.07       89.70     89.10 o 
  19   0   2      291.56      373.01    137.20 o 
  20   0   2        2.06      134.42     90.65 o 
 -20   1   2        7.15       33.31     33.55 o 
 -19   1   2       32.17       88.90     64.37 o 
 -18   1   2        0.12       43.94     42.32 o 
 -17   1   2       43.58      102.22     57.36 o 
 -16   1   2       13.52       76.04     64.57 o 
 -15   1   2        7.38       94.39     54.11 o 
 -14   1   2       56.38       76.10     49.50 o 
 -13   1   2       32.25      103.89     51.32 o 
 -12   1   2       13.44       70.34     41.99 o 
 -11   1   2       64.22       61.24     35.74 o 
 -10   1   2       25.19       22.31     16.79 o 
  -9   1   2      284.99      267.42     28.71 o 
  -8   1   2      441.15      439.78     31.01 o 
  -7   1   2       23.25        8.67     16.12 o 
  -6   1   2       40.83       62.11     14.53 o 
  -5   1   2     3891.76     3867.02     83.10 o 
  -4   1   2     4723.41     4581.66     84.91 o 
  -3   1   2    45407.57    45411.82    451.06 o 
  -2   1   2     6321.28     6475.21    102.20 o 
  -1   1   2        1.08        3.57      6.92 o 
   0   1   2    18744.55    19056.93    146.04 o 
   1   1   2     3622.29     3862.09     69.93 o 
   2   1   2     2955.89     3038.36    112.45 o 
   3   1   2       30.95       50.27     44.35 o 
   4   1   2     1176.90     1107.61     70.83 o 
   5   1   2       37.08       78.81     20.46 o 
   6   1   2      837.90      746.85     62.71 o 
   7   1   2      988.49     1269.10     92.12 o 
   8   1   2     4853.75     5863.29    214.76 o 
   9   1   2       16.96        0.00     63.35 o 
  10   1   2     1008.11      788.79     94.29 o 
  11   1   2       80.33       26.38     87.55 o 
  12   1   2        0.06        0.00    137.19 o 
  13   1   2       52.39        2.33    121.27 o 
  14   1   2      292.76      142.56    254.01 o 
  15   1   2      167.79      145.37     90.36 o 
  16   1   2       47.87       88.24     74.26 o 
  17   1   2        2.19       81.94     57.62 o 
  18   1   2      443.04      409.20     95.57 o 
  19   1   2       23.89       85.55     55.91 o 
  20   1   2        6.02       49.70     43.94 o 
 -20   2   2      196.10      175.93    100.43 o 
 -19   2   2      162.41      187.21    130.02 o 
 -18   2   2      246.68      225.45    118.09 o 
 -17   2   2      509.92      532.69    106.53 o 
 -16   2   2       21.40       49.03     53.35 o 
 -15   2   2      590.15      764.69    111.95 o 
 -14   2   2      382.57      470.54     87.39 o 
 -13   2   2      799.30      976.29    121.82 o 
 -12   2   2      177.51      213.89     53.64 o 
 -11   2   2      534.82      523.76     50.28 o 
 -10   2   2      408.70      321.23     36.36 o 
  -9   2   2     2925.20     2897.92    109.06 o 
  -8   2   2       68.70       51.80     11.20 o 
  -7   2   2    14390.03    14336.58    360.83 o 
  -6   2   2     1145.01     1127.70     45.91 o 
  -5   2   2      347.51      327.41     23.80 o 
  -4   2   2      614.83      575.18     34.49 o 
  -3   2   2      353.89      351.84     24.08 o 
  -2   2   2     1042.12      963.22     90.94 o 
  -1   2   2    19130.36    19501.72    218.34 o 
   0   2   2      876.76      873.79     40.17 o 
   1   2   2    23747.26    24562.17    211.36 o 
   2   2   2     9999.51     9861.36    152.40 o 
   3   2   2     2154.52     2047.37    112.21 o 
   4   2   2     9986.22    10084.22    190.20 o 
   5   2   2      163.58      158.20     25.37 o 
   6   2   2     7718.40     8174.46    370.07 o 
   7   2   2      977.20      956.41     86.39 o 
   8   2   2     2965.78     2824.81    618.11 o 
   9   2   2      294.42      284.64     59.49 o 
  10   2   2     1943.71     1692.95    305.10 o 
  11   2   2      645.73      583.39     69.04 o 
  12   2   2     1047.28      911.47    138.35 o 
  13   2   2     1056.73      861.26    108.22 o 
  14   2   2     1550.34     1247.60    136.55 o 
  15   2   2     1816.93     1311.98    152.41 o 
  16   2   2       93.39       54.41     45.18 o 
  17   2   2      311.70      223.64     58.18 o 
  18   2   2        1.61        0.00     75.81 o 
  19   2   2       50.45       59.47    105.40 o 
  20   2   2       25.31       26.94     84.15 o 
 -20   3   2       26.34      134.08     65.77 o 
 -19   3   2       14.64       76.79     56.73 o 
 -18   3   2        3.51       18.02     47.47 o 
 -17   3   2      188.94      161.24     92.27 o 
 -16   3   2       31.67       12.21     30.50 o 
 -15   3   2      691.32      654.22    154.68 o 
 -14   3   2      155.08      141.38     41.99 o 
 -13   3   2       49.75       19.66     32.52 o 
 -12   3   2        2.22        0.00     23.86 o 
 -11   3   2      380.04      372.93     44.90 o 
 -10   3   2      403.30      331.80     34.25 o 
  -9   3   2        2.59       19.87     22.66 o 
  -8   3   2       58.48       39.89     16.71 o 
  -7   3   2      139.74      152.15     17.21 o 
  -6   3   2      629.25      572.16     31.19 o 
  -5   3   2     1190.34     1162.09     51.21 o 
  -4   3   2     2667.29     3010.86     82.97 o 
  -3   3   2      298.64      274.66     25.93 o 
  -2   3   2     1145.49     1255.71     75.13 o 
  -1   3   2     3056.56     3031.84     69.06 o 
   0   3   2      647.37      699.25     31.35 o 
   1   3   2      851.40      896.56     48.49 o 
   2   3   2     1383.23     1528.01     56.63 o 
   3   3   2     2374.47     2525.97     92.17 o 
   4   3   2     1862.90     1934.77     71.99 o 
   5   3   2      119.04      113.34     19.33 o 
   6   3   2      390.82      351.23     52.64 o 
   7   3   2     2924.80     2684.43    146.90 o 
   8   3   2     1058.59     1015.79     97.07 o 
   9   3   2      677.98      691.86     80.94 o 
  10   3   2      330.01      242.98     68.06 o 
  11   3   2      136.01      147.38     37.97 o 
  12   3   2        2.04        1.36     79.08 o 
  13   3   2      608.86      522.75    150.09 o 
  14   3   2      275.11      294.85    111.99 o 
  15   3   2     1257.84     1178.96    137.03 o 
  16   3   2       10.56       23.61     79.51 o 
  17   3   2      260.17      203.90     87.78 o 
  18   3   2        0.96       22.77     90.80 o 
  19   3   2        0.51        0.00    118.70 o 
 -19   4   2      383.43      489.47    170.58 o 
 -18   4   2      181.78      279.84     74.97 o 
 -17   4   2      403.16      459.31     89.65 o 
 -16   4   2      169.20      150.40     68.74 o 
 -15   4   2      194.44      161.31     78.18 o 
 -14   4   2      180.22      152.74     75.01 o 
 -13   4   2      672.55      781.80     76.33 o 
 -12   4   2       95.41       36.38     23.84 o 
 -11   4   2     3055.77     3003.91    112.55 o 
 -10   4   2       89.08       66.92     33.83 o 
  -9   4   2     3567.59     3477.11     87.99 o 
  -8   4   2       20.57       21.02     11.30 o 
  -7   4   2     1345.38     1269.09     39.22 o 
  -6   4   2     2701.31     2461.83    112.48 o 
  -5   4   2     4008.15     4174.23    151.49 o 
  -4   4   2     5615.02     5717.60    180.22 o 
  -3   4   2      919.15      935.49     74.35 o 
  -2   4   2     1516.14     1598.77     77.84 o 
  -1   4   2      988.47     1026.80     41.84 o 
   0   4   2      676.76      698.39     36.41 o 
   1   4   2     1899.31     1844.42     64.11 o 
   2   4   2     6176.94     6308.24    161.55 o 
   3   4   2      146.27      147.28     19.96 o 
   4   4   2    13532.40    14340.95    220.14 o 
   5   4   2      819.54      937.78     80.72 o 
   6   4   2     3717.87     3826.11    282.91 o 
   7   4   2        9.81        3.05     36.13 o 
   8   4   2     3121.04     3094.15    164.89 o 
   9   4   2      101.37       79.26     31.92 o 
  10   4   2     1617.72     1728.05    132.60 o 
  11   4   2      607.49      626.90    133.01 o 
  12   4   2     1948.21     2051.67    154.45 o 
  13   4   2      462.39      448.12    124.77 o 
  14   4   2      470.73      432.51     82.34 o 
  15   4   2      323.68      284.39     65.79 o 
  16   4   2        3.23       36.77     57.57 o 
  17   4   2      798.62      668.89    111.16 o 
  18   4   2        0.24        1.09     89.82 o 
  19   4   2      255.17      138.99     65.26 o 
 -19   5   2       12.99      111.80    104.01 o 
 -18   5   2       86.62      123.52     97.09 o 
 -17   5   2        6.52        0.00     49.53 o 
 -16   5   2       94.51       89.15     40.54 o 
 -15   5   2      113.79       95.32     87.58 o 
 -14   5   2      552.60      484.81    114.85 o 
 -13   5   2        5.06        0.00     28.84 o 
 -12   5   2     1520.76     1471.40     97.98 o 
 -11   5   2      655.08      618.57     46.62 o 
 -10   5   2      321.69      275.31     26.59 o 
  -9   5   2      235.21      260.90     30.26 o 
  -8   5   2      222.84      240.29     22.85 o 
  -7   5   2      175.79      190.80     41.16 o 
  -6   5   2      205.07      202.94     20.75 o 
  -5   5   2        1.14        0.00     12.94 o 
  -4   5   2     2898.61     2679.96    144.66 o 
  -3   5   2     3151.91     3254.24    210.66 o 
  -2   5   2     1339.35     1244.57    138.17 o 
  -1   5   2     2805.51     2406.57    100.58 o 
   0   5   2      578.08      694.73     38.56 o 
   1   5   2     1025.03     1122.34     58.69 o 
   2   5   2      299.17      278.52     32.35 o 
   3   5   2      636.29      632.66     50.99 o 
   4   5   2      640.23      658.62     69.29 o 
   5   5   2     2775.62     2753.36    171.86 o 
   6   5   2      395.39      367.75     55.89 o 
   7   5   2     2993.52     2981.34    163.44 o 
   8   5   2      191.20      175.94     71.38 o 
   9   5   2      830.72      893.80    138.14 o 
  10   5   2     1097.11     1100.80    189.70 o 
  11   5   2       71.58       71.51     34.17 o 
  12   5   2      869.18      779.74    104.68 o 
  13   5   2        2.05       19.62     23.47 o 
  14   5   2      171.48      173.77     52.83 o 
  15   5   2       44.05        7.29     29.00 o 
  16   5   2      132.99       97.28     40.77 o 
  17   5   2       46.50       41.84     69.73 o 
  18   5   2      296.84      261.87     75.92 o 
 -18   6   2      185.23      372.58    146.89 o 
 -17   6   2        1.12      149.30    108.81 o 
 -16   6   2      115.96      189.81     99.46 o 
 -15   6   2       99.83      241.46    117.06 o 
 -14   6   2       81.11       33.96     64.08 o 
 -13   6   2      384.21      430.43     54.12 o 
 -12   6   2       75.26       76.31     22.40 o 
 -11   6   2      762.77      775.63     68.26 o 
 -10   6   2       27.55       37.54     12.47 o 
  -9   6   2     1442.03     1365.21     84.60 o 
  -8   6   2       17.51       18.88     11.12 o 
  -7   6   2     2695.52     2643.92    115.53 o 
  -6   6   2      310.97      225.78     30.48 o 
  -5   6   2     4552.59     4701.91    207.66 o 
  -4   6   2      110.10       76.13     32.78 o 
  -3   6   2     1355.79     1201.14    102.89 o 
  -2   6   2     1650.25     1223.50    311.12 o 
  -1   6   2       39.63       49.17     16.72 o 
   0   6   2     2152.92     2281.55     66.52 o 
   1   6   2        5.49       10.30     14.93 o 
   2   6   2     1641.55     1756.55     82.75 o 
   3   6   2       95.51       92.25     31.99 o 
   4   6   2     2750.46     2629.56    144.10 o 
   5   6   2      249.11      276.80     52.30 o 
   6   6   2     2927.14     2913.20    164.69 o 
   7   6   2        8.60       11.67     21.87 o 
   8   6   2     2674.93     2782.21    173.27 o 
   9   6   2      193.34      236.25     55.99 o 
  10   6   2       37.19       88.03     41.06 o 
  11   6   2       49.43       32.48     71.84 o 
  12   6   2        2.54        0.00     59.80 o 
  13   6   2       21.57        8.57     41.64 o 
  14   6   2      503.24      607.18     94.87 o 
  15   6   2      251.81      181.55     52.92 o 
  16   6   2      248.90      228.99     66.04 o 
  17   6   2      310.46      290.39     77.69 o 
  18   6   2       40.83       43.97     50.76 o 
 -17   7   2       69.81      207.02    119.53 o 
 -16   7   2       38.13      155.27    105.90 o 
 -15   7   2       15.63      169.83    118.02 o 
 -14   7   2      665.12      639.21    187.21 o 
 -13   7   2        0.44        0.00     33.90 o 
 -12   7   2     1110.21     1258.29    144.93 o 
 -11   7   2       75.70       33.01     27.51 o 
 -10   7   2      211.04      233.08     49.32 o 
  -9   7   2        9.91        2.77      8.26 o 
  -8   7   2      843.18      811.76     54.88 o 
  -7   7   2        2.76        6.87      5.90 o 
  -6   7   2     1714.45     1808.91    148.37 o 
  -5   7   2        6.45       14.06     26.19 o 
  -4   7   2      489.97      448.20     75.92 o 
  -3   7   2     2391.17     2087.64    146.94 o 
  -2   7   2       55.99       61.56     28.43 o 
  -1   7   2     4521.36     4365.20    118.85 o 
   0   7   2        1.73        4.20      6.40 o 
   1   7   2     2841.17     2788.40    134.33 o 
   2   7   2      120.75      107.61     20.99 o 
   3   7   2      280.26      282.87     39.13 o 
   4   7   2      361.95      315.56     54.07 o 
   5   7   2     1409.34     1371.25    114.76 o 
   6   7   2      263.81      265.43     84.78 o 
   7   7   2     2696.10     3037.05    178.57 o 
   8   7   2       57.27       92.19     49.72 o 
   9   7   2      393.02      436.86     76.99 o 
  10   7   2        8.29       32.62     69.92 o 
  11   7   2       60.38      104.44     46.01 o 
  12   7   2        6.44       31.49     37.56 o 
  13   7   2       13.08       58.66     32.70 o 
  14   7   2      212.71      223.38     72.17 o 
  15   7   2      296.56      280.53     68.91 o 
  16   7   2      130.13       68.66     39.47 o 
  17   7   2      182.74      162.69     58.18 o 
 -16   8   2        2.16       20.52     53.21 o 
 -15   8   2      187.06      293.41    142.24 o 
 -14   8   2       75.70      141.69    109.85 o 
 -13   8   2     1214.33     1398.86    163.71 o 
 -12   8   2        1.14       33.28     43.52 o 
 -11   8   2      541.75      671.30    111.19 o 
 -10   8   2       63.95      116.93     51.72 o 
  -9   8   2       31.85        0.00     79.51 o 
  -8   8   2       19.81       41.69     69.79 o 
  -7   8   2      785.68      951.08    123.11 o 
  -6   8   2       86.93      184.88     61.45 o 
  -5   8   2      755.62      753.75     97.16 o 
  -4   8   2      414.33      475.18     77.10 o 
  -3   8   2      876.24      654.65     55.88 o 
  -2   8   2     2789.92     2524.04    192.11 o 
  -1   8   2      162.31      159.09     27.79 o 
   0   8   2      401.77      421.84     30.86 o 
   1   8   2        8.94       29.61     12.91 o 
   2   8   2      274.08      339.53     41.89 o 
   3   8   2       62.67       77.69     22.21 o 
   4   8   2      785.28      756.30     61.97 o 
   5   8   2       39.76       28.75     13.65 o 
   6   8   2      674.68      734.31    103.09 o 
   7   8   2       61.56       76.96     27.79 o 
   8   8   2     1440.50     1664.98    120.10 o 
   9   8   2      875.67      926.02     89.12 o 
  10   8   2      637.43      811.26    111.38 o 
  11   8   2      320.54      360.24     59.32 o 
  12   8   2       12.02       41.50     25.52 o 
  13   8   2        1.05       10.17     20.02 o 
  14   8   2       43.79       57.14     38.62 o 
  15   8   2       47.56       48.08     75.84 o 
  16   8   2       54.15      120.07     91.76 o 
 -15   9   2       68.86       65.94     98.76 o 
 -14   9   2      214.01      199.15    123.63 o 
 -13   9   2       33.08        0.00     55.99 o 
 -12   9   2      430.61      538.14    108.17 o 
 -11   9   2      228.35      147.18     59.18 o 
 -10   9   2      698.18      754.42    121.03 o 
  -9   9   2       14.12        7.42     72.78 o 
  -8   9   2     1441.72     1547.82    164.46 o 
  -7   9   2        2.58        8.33     42.72 o 
  -6   9   2     1106.10     1207.06    162.14 o 
  -5   9   2      596.59      614.41    102.24 o 
  -4   9   2      970.64      979.35    119.01 o 
  -3   9   2      279.96      333.88     69.54 o 
  -2   9   2      143.69      119.03     57.85 o 
  -1   9   2      522.43      728.72     72.67 o 
   0   9   2      365.42      271.90     67.18 o 
   1   9   2      599.21      672.54     51.94 o 
   2   9   2       99.54      103.63     34.13 o 
   3   9   2     1839.95     1927.33    100.56 o 
   4   9   2       16.23       46.91     18.36 o 
   5   9   2     1809.13     1903.25    101.61 o 
   6   9   2        8.51        0.00     20.47 o 
   7   9   2     1595.65     1709.74    124.02 o 
   8   9   2        0.88        0.00     26.10 o 
   9   9   2      824.14      917.09     96.69 o 
  10   9   2      242.73      260.50     52.35 o 
  11   9   2      200.74      361.70     61.88 o 
  12   9   2       70.13       75.97     36.84 o 
  13   9   2      120.62      148.53    103.94 o 
  14   9   2       88.12      154.38    106.62 o 
 -13  10   2      102.98       71.78    161.81 o 
 -12  10   2       20.78       23.95     31.07 o 
 -11  10   2       54.83       57.51     40.30 o 
 -10  10   2       40.11       32.81     35.77 o 
  -9  10   2       28.59        0.00     50.53 o 
  -8  10   2       57.83       11.64     36.20 o 
  -7  10   2       86.17       67.80     44.70 o 
  -6  10   2       15.87       53.02     97.34 o 
  -5  10   2      322.71      379.75     94.75 o 
  -4  10   2       65.67       39.41     38.37 o 
  -3  10   2      360.97      449.09     80.00 o 
  -2  10   2       42.98       46.42     28.81 o 
  -1  10   2       31.67       15.27     42.21 o 
   0  10   2      863.72      926.22     89.05 o 
   1  10   2       42.07       17.55     32.22 o 
   2  10   2      251.69      303.80     48.09 o 
   3  10   2       87.54       72.35     34.15 o 
   4  10   2      124.02      124.67     33.52 o 
   5  10   2       87.00       62.68     27.08 o 
   6  10   2      322.02      325.63     45.00 o 
   7  10   2       31.46       29.25     17.13 o 
   8  10   2      596.67      702.30     84.76 o 
   9  10   2       47.94       71.77     44.20 o 
  10  10   2      153.26      182.71     59.58 o 
  11  10   2       98.07      106.50     78.02 o 
  12  10   2        3.49       70.81     46.19 o 
  13  10   2       65.38       51.25     54.68 o 
 -11  11   2        1.30        0.00     51.30 o 
 -10  11   2      131.58      117.40     59.88 o 
  -9  11   2       33.48        0.00     44.77 o 
  -8  11   2      438.91      513.01    104.48 o 
  -7  11   2      221.21      238.66     62.22 o 
  -6  11   2      352.88      417.89     85.94 o 
  -5  11   2      415.50      449.96    126.66 o 
  -4  11   2      404.10      469.59     96.65 o 
  -3  11   2      654.73      682.70    112.99 o 
  -2  11   2     1093.63     1285.05    141.75 o 
  -1  11   2      121.37      140.26     53.44 o 
   0  11   2     1781.95     1870.51    161.89 o 
   1  11   2      162.37      146.83     67.44 o 
   2  11   2      133.86       47.20     58.53 o 
   3  11   2      666.52      770.47    183.51 o 
   4  11   2        4.00        0.00     38.47 o 
   5  11   2      554.49      676.30    115.81 o 
   6  11   2       27.39       79.76     53.14 o 
   7  11   2      353.26      466.64    107.87 o 
   8  11   2      158.60      198.71     71.28 o 
   9  11   2      635.92      840.89    138.24 o 
  10  11   2       92.42      115.97     66.73 o 
  11  11   2      522.79      620.38    119.97 o 
  -8  12   2        0.25        0.00     56.18 o 
  -7  12   2       90.34       67.22     48.73 o 
  -6  12   2       16.56        0.00     91.66 o 
  -5  12   2      116.46       86.63     30.21 o 
  -4  12   2        6.00       20.36     66.09 o 
  -3  12   2      150.89      192.15    108.80 o 
  -2  12   2       84.43       96.13     55.82 o 
  -1  12   2       82.73       65.63     49.82 o 
   0  12   2       50.54       92.33     53.76 o 
   1  12   2       11.75        0.00     71.85 o 
   2  12   2       18.09        0.00     56.99 o 
   3  12   2       54.37       25.41     50.41 o 
   4  12   2        1.85       20.60     71.79 o 
   5  12   2        0.33        0.00     74.87 o 
   6  12   2        9.17        0.00     44.68 o 
   7  12   2        1.77       46.69     42.00 o 
   8  12   2        3.36       98.97     66.12 o 
  -4  13   2       85.83       12.80     49.01 o 
  -3  13   2       78.41        3.92     68.51 o 
  -2  13   2       63.99      149.47     96.92 o 
  -1  13   2      147.69      146.27     98.04 o 
   0  13   2       88.80       83.22     76.95 o 
   1  13   2      345.86      422.84    163.33 o 
   2  13   2       20.67        0.00     88.39 o 
   3  13   2      557.01      687.92    195.17 o 
 -20   1   3        2.36       24.04     62.20 o 
 -19   1   3      519.45      732.89    130.62 o 
 -18   1   3       91.90      112.68     68.61 o 
 -17   1   3      360.70      509.10     98.99 o 
 -16   1   3     1081.92     1069.04    148.84 o 
 -15   1   3        1.68       56.81     49.06 o 
 -14   1   3     1584.51     1862.65    165.56 o 
 -13   1   3      246.11      338.72     65.07 o 
 -12   1   3      379.94      342.88     58.28 o 
 -11   1   3      491.18      462.77     42.97 o 
 -10   1   3     1354.79     1442.96     73.05 o 
  -9   1   3     1287.47     1182.45     95.33 o 
  -8   1   3    16235.72    16106.44    271.91 o 
  -7   1   3      433.55      392.14     36.97 o 
  -6   1   3    14617.47    14495.53    234.22 o 
  -5   1   3     2349.41     2229.31     85.89 o 
  -4   1   3      181.64      177.84     21.72 o 
  -3   1   3        8.37        0.00      8.49 o 
  -2   1   3      622.46      661.31     33.20 o 
  -1   1   3     2948.11     3050.75     71.52 o 
   0   1   3     4839.42     5066.85     92.01 o 
   1   1   3      996.44      965.75     42.73 o 
   2   1   3     7717.38     7979.90    128.47 o 
   3   1   3     5792.66     5855.31    116.19 o 
   4   1   3      288.27      212.59     35.02 o 
   5   1   3    19591.67    21019.72    824.01 o 
   6   1   3     1458.90     1608.65    106.91 o 
   7   1   3     4603.15     4593.69    192.40 o 
   8   1   3       56.63       77.40     35.97 o 
   9   1   3     2092.93     2134.79    139.55 o 
  10   1   3      390.43      433.82     67.95 o 
  11   1   3     1658.29     1748.05    137.40 o 
  12   1   3      377.65      381.69     68.99 o 
  13   1   3     3072.26     3053.82    200.50 o 
  14   1   3      500.41      483.37    115.27 o 
  15   1   3      760.71      578.58    105.85 o 
  16   1   3     1422.95     1246.13    148.35 o 
  17   1   3       19.16       46.09     58.14 o 
  18   1   3      343.86      275.58     75.98 o 
  19   1   3       41.63       69.23     61.54 o 
 -20   2   3        5.10       43.13     61.34 o 
 -19   2   3       13.83       86.16     61.17 o 
 -18   2   3        2.07       65.01     63.67 o 
 -17   2   3       51.42      134.05     63.36 o 
 -16   2   3       63.62      168.74     76.48 o 
 -15   2   3      245.67      349.42     87.81 o 
 -14   2   3      348.62      454.12     83.10 o 
 -13   2   3       20.77        1.33     28.26 o 
 -12   2   3       66.05       56.97     37.18 o 
 -11   2   3      259.55      227.38     47.06 o 
 -10   2   3      276.00      301.71     39.37 o 
  -9   2   3      266.37      265.24     25.41 o 
  -8   2   3     1373.59     1321.99     69.84 o 
  -7   2   3     3331.70     3067.56    103.52 o 
  -6   2   3      507.04      484.77     46.92 o 
  -5   2   3      492.46      510.22     98.81 o 
  -4   2   3       14.40       12.24      7.57 o 
  -3   2   3     4091.55     4383.31    117.19 o 
  -2   2   3       98.32      113.97     14.04 o 
  -1   2   3     4905.82     4989.60     85.58 o 
   0   2   3     1751.64     1747.62     53.57 o 
   1   2   3     3962.60     4163.70     88.19 o 
   2   2   3       31.92       36.41     16.42 o 
   3   2   3     1595.67     1780.12     66.57 o 
   4   2   3      517.02      539.80     43.90 o 
   5   2   3     1758.08     1936.76    112.51 o 
   6   2   3      229.57      229.90     56.19 o 
   7   2   3        4.74       23.28     25.78 o 
   8   2   3      824.74      910.45     89.96 o 
   9   2   3       44.29      122.72     46.64 o 
  10   2   3      875.18      883.08    102.30 o 
  11   2   3       26.97       40.68     40.95 o 
  12   2   3       45.33      124.95     64.40 o 
  13   2   3      549.99      614.43    107.42 o 
  14   2   3       55.43      166.02     68.33 o 
  15   2   3       28.71      147.46     65.22 o 
  16   2   3        4.98       65.48     51.43 o 
  17   2   3       11.51      127.22     63.01 o 
  18   2   3        6.20       81.21     56.51 o 
  19   2   3       64.96      140.83     65.53 o 
 -19   3   3      151.47      203.65    114.86 o 
 -18   3   3      207.74      353.01    136.79 o 
 -17   3   3      358.32      390.95     91.44 o 
 -16   3   3      286.19      418.07     89.28 o 
 -15   3   3      335.89      506.13     91.81 o 
 -14   3   3      228.27      187.45     58.46 o 
 -13   3   3      136.63       91.17     33.68 o 
 -12   3   3       75.26      106.36     31.42 o 
 -11   3   3       34.93       70.88     31.41 o 
 -10   3   3     1457.86     1569.42     74.36 o 
  -9   3   3       26.84       29.59      8.58 o 
  -8   3   3     3142.18     3028.43    120.04 o 
  -7   3   3      239.53      254.11     31.53 o 
  -6   3   3     5292.56     5234.89    150.65 o 
  -5   3   3     1095.35     1109.11     48.67 o 
  -4   3   3     5322.93     5292.13    169.64 o 
  -3   3   3     1287.16     1245.18     56.06 o 
  -2   3   3     8095.24     8866.54    138.03 o 
  -1   3   3     1043.19     1008.57     39.68 o 
   0   3   3     3610.59     3633.62    106.55 o 
   1   3   3     5007.12     5252.64    169.26 o 
   2   3   3     6579.39     6810.13    144.10 o 
   3   3   3    12275.26    12962.25    213.86 o 
   4   3   3     3106.54     2930.42    426.92 o 
   5   3   3     2547.43     2540.85    128.75 o 
   6   3   3       18.73        0.00     39.87 o 
   7   3   3     4527.33     4219.50    256.80 o 
   8   3   3     1624.30     1741.08    136.00 o 
   9   3   3      950.03      892.88     95.47 o 
  10   3   3        7.09        0.00    104.29 o 
  11   3   3     1019.39      880.25    104.98 o 
  12   3   3      305.38      196.71    106.05 o 
  13   3   3      680.14      572.33    170.00 o 
  14   3   3     1146.43     1148.67    129.85 o 
  15   3   3      364.12      433.94    106.81 o 
  16   3   3      380.35      399.42     87.93 o 
  17   3   3       12.69       64.33     84.99 o 
  18   3   3      156.95      213.76     71.74 o 
  19   3   3       43.26      130.29     62.05 o 
 -19   4   3      104.29      171.13    113.18 o 
 -18   4   3        0.16       81.65    100.40 o 
 -17   4   3        9.21        0.00     69.24 o 
 -16   4   3        0.49        0.00     39.66 o 
 -15   4   3        0.40        0.00     44.45 o 
 -14   4   3       66.04       60.76     25.63 o 
 -13   4   3      346.48      343.73     48.00 o 
 -12   4   3        9.15       28.13     34.37 o 
 -11   4   3     1387.04     1497.55     76.17 o 
 -10   4   3      345.61      335.32     41.65 o 
  -9   4   3      696.32      697.73     40.58 o 
  -8   4   3      821.26      827.30     49.73 o 
  -7   4   3        1.55        0.00     12.93 o 
  -6   4   3      389.99      304.42     33.95 o 
  -5   4   3       10.48       26.78     10.34 o 
  -4   4   3     1123.14     1188.65    107.11 o 
  -3   4   3     2216.04     2037.05    187.91 o 
  -2   4   3      662.21      682.71     49.75 o 
  -1   4   3      889.55      846.95     45.57 o 
   0   4   3     2639.42     2698.80     79.20 o 
   1   4   3      639.12      805.72     46.71 o 
   2   4   3      822.97      959.98     58.02 o 
   3   4   3        3.06       31.68     32.69 o 
   4   4   3        3.67       20.75     25.85 o 
   5   4   3       21.03        8.65     27.97 o 
   6   4   3      396.41      306.53     43.86 o 
   7   4   3      647.93      518.45     84.72 o 
   8   4   3     1533.09     1455.98    118.85 o 
   9   4   3      246.42      168.63     79.17 o 
  10   4   3     1778.00     1673.27    224.43 o 
  11   4   3      805.16      798.84    115.22 o 
  12   4   3     1138.48      971.38    118.57 o 
  13   4   3       27.53        0.00     87.50 o 
  14   4   3        3.96        0.00     77.84 o 
  15   4   3       25.46        0.00    110.90 o 
  16   4   3        1.03        7.40    122.10 o 
  17   4   3        8.36        0.00    125.28 o 
  18   4   3      123.38      193.42     70.48 o 
 -18   5   3       57.90      132.20     91.34 o 
 -17   5   3      170.05      378.91    148.53 o 
 -16   5   3      411.86      560.34    161.86 o 
 -15   5   3      296.15      323.69    128.87 o 
 -14   5   3      309.70      308.84     46.94 o 
 -13   5   3      369.89      311.13     44.30 o 
 -12   5   3     1349.31     1343.13     77.47 o 
 -11   5   3      173.49      131.43     35.27 o 
 -10   5   3     1346.93     1343.18     54.14 o 
  -9   5   3      436.01      418.56     29.59 o 
  -8   5   3     1962.03     1891.98     68.91 o 
  -7   5   3        0.09        0.77     14.71 o 
  -6   5   3      892.13      949.70    127.10 o 
  -5   5   3      268.47      198.84     44.29 o 
  -4   5   3      701.13      670.84    119.00 o 
  -3   5   3      474.10      447.65     98.78 o 
  -2   5   3     1672.83     1316.45    191.45 o 
  -1   5   3      412.13      427.10     55.61 o 
   0   5   3     2393.35     2500.71     72.39 o 
   1   5   3     3285.20     3318.65    102.27 o 
   2   5   3      316.79      253.58     46.05 o 
   3   5   3       31.32       12.98     24.49 o 
   4   5   3      554.92      482.68     59.49 o 
   5   5   3     2453.37     2561.72    162.48 o 
   6   5   3       12.76        0.00     26.10 o 
   7   5   3     2287.70     2334.95    154.98 o 
   8   5   3        2.49        0.00     93.02 o 
   9   5   3     1575.97     1552.19    135.09 o 
  10   5   3      920.42      837.05     92.00 o 
  11   5   3     3005.18     3111.30    197.53 o 
  12   5   3       17.68        0.00     33.92 o 
  13   5   3     2011.80     2275.42    180.49 o 
  14   5   3        3.91        0.00     37.31 o 
  15   5   3      474.85      392.83    135.17 o 
  16   5   3      258.09      113.65     89.06 o 
  17   5   3      254.34      121.04    167.52 o 
  18   5   3      132.04       75.98     59.37 o 
 -18   6   3       61.03      182.30    123.23 o 
 -17   6   3       65.72      111.01    119.78 o 
 -16   6   3        8.27       24.61     55.54 o 
 -15   6   3       30.50       13.49     58.13 o 
 -14   6   3      454.66      495.85     89.37 o 
 -13   6   3      445.87      418.66     79.32 o 
 -12   6   3      283.55      275.54     62.16 o 
 -11   6   3      853.84     1077.83    147.72 o 
 -10   6   3       30.24       57.67     20.61 o 
  -9   6   3      463.26      459.83     66.26 o 
  -8   6   3        0.33        6.21      8.22 o 
  -7   6   3      408.86      419.03     99.37 o 
  -6   6   3       25.48        0.00     30.76 o 
  -5   6   3      506.04      415.11     77.83 o 
  -4   6   3      406.07      417.53     84.05 o 
  -3   6   3     1866.20     1825.75    184.68 o 
  -2   6   3       49.37       19.60     16.27 o 
  -1   6   3     2147.43     1813.97    187.62 o 
   0   6   3     5285.27     5670.73    110.82 o 
   1   6   3       88.58       40.69     25.43 o 
   2   6   3     4017.10     4282.07    186.02 o 
   3   6   3      120.17       78.34     23.38 o 
   4   6   3      814.85      896.26     86.23 o 
   5   6   3      245.55      241.00     45.14 o 
   6   6   3      228.96      203.75     36.26 o 
   7   6   3      212.38      158.96     48.27 o 
   8   6   3     2539.37     2488.01    172.54 o 
   9   6   3      734.91      613.84     84.56 o 
  10   6   3      889.57      780.37    110.73 o 
  11   6   3       11.45        0.00    103.13 o 
  12   6   3      153.36      117.90     28.60 o 
  13   6   3      513.93      449.26     81.85 o 
  14   6   3       25.16       20.24     27.84 o 
  15   6   3       62.02        1.50     40.25 o 
  16   6   3      112.37        0.00     93.94 o 
  17   6   3       17.35        0.00     61.25 o 
 -17   7   3       37.54      130.53    112.44 o 
 -16   7   3        2.00        0.00     78.93 o 
 -15   7   3      115.30      100.55     45.83 o 
 -14   7   3       30.14       11.47     26.37 o 
 -13   7   3       42.29        0.00     34.53 o 
 -12   7   3      221.19      103.50     62.82 o 
 -11   7   3      320.02      375.92     98.81 o 
 -10   7   3     1347.83     1576.81    153.88 o 
  -9   7   3      182.58      343.01     77.95 o 
  -8   7   3      659.46      625.97     99.07 o 
  -7   7   3      228.73      264.34     59.06 o 
  -6   7   3      471.88      447.22     74.02 o 
  -5   7   3      195.19      132.09     30.01 o 
  -4   7   3     1381.18     1296.21    118.79 o 
  -3   7   3     1311.32     1322.59    166.48 o 
  -2   7   3     2446.39     1742.95    506.41 o 
  -1   7   3     1919.21     1891.15     56.18 o 
   0   7   3      658.56      711.41     68.90 o 
   1   7   3     2631.09     2777.91    114.64 o 
   2   7   3      266.06      193.54     30.86 o 
   3   7   3     1577.61     1758.25    126.03 o 
   4   7   3      787.36      847.48    123.90 o 
   5   7   3       85.29       29.57     23.40 o 
   6   7   3      432.30      448.48     70.42 o 
   7   7   3      609.29      727.99     90.18 o 
   8   7   3      439.07      356.91     63.04 o 
   9   7   3       28.64       30.17     54.18 o 
  10   7   3       18.43        0.00     50.48 o 
  11   7   3       55.79       45.82     44.13 o 
  12   7   3      196.17      205.94     56.35 o 
  13   7   3       45.58       14.81     80.86 o 
  14   7   3      225.30      190.92     80.56 o 
  15   7   3      113.38       66.98     53.90 o 
  16   7   3       52.72        0.00    147.15 o 
 -16   8   3       26.88       47.61    104.62 o 
 -15   8   3      239.71      260.76     81.76 o 
 -14   8   3       60.17        0.00     39.83 o 
 -13   8   3      438.87      516.46    102.08 o 
 -12   8   3      230.88      204.19     99.28 o 
 -11   8   3     1083.01     1080.12    138.38 o 
 -10   8   3       46.39       87.38     76.59 o 
  -9   8   3     1865.92     1810.41    174.45 o 
  -8   8   3      115.64      138.63     59.09 o 
  -7   8   3      249.21      298.55     69.22 o 
  -6   8   3      140.09      171.19     56.08 o 
  -5   8   3      243.17      190.90     47.71 o 
  -4   8   3      117.09       49.31     92.34 o 
  -3   8   3       30.84        0.00     32.36 o 
  -2   8   3      982.67      906.67    108.77 o 
  -1   8   3       40.57       61.02     19.08 o 
   0   8   3     2290.39     2226.24    248.17 o 
   1   8   3     1177.63     1197.27    111.64 o 
   2   8   3     1798.48     2085.24    114.06 o 
   3   8   3      309.25      210.77     34.04 o 
   4   8   3      419.48      424.47     64.75 o 
   5   8   3      250.18      204.58     42.01 o 
   6   8   3      140.12      108.31     31.40 o 
   7   8   3        5.68       14.11     17.19 o 
   8   8   3       88.27       62.73     27.83 o 
   9   8   3        0.01        0.00     23.63 o 
  10   8   3      643.47      684.32    107.93 o 
  11   8   3        0.41        0.00     21.37 o 
  12   8   3      968.65     1074.69    144.00 o 
  13   8   3      362.42      349.89     82.24 o 
  14   8   3      254.61      299.07     98.25 o 
  15   8   3      237.20      157.94     60.39 o 
 -14   9   3      131.48       80.88     57.44 o 
 -13   9   3      329.93      481.16    105.30 o 
 -12   9   3      236.93      236.37     71.41 o 
 -11   9   3       10.46        0.00     49.35 o 
 -10   9   3       48.21       91.01     57.13 o 
  -9   9   3       17.50       73.05    102.12 o 
  -8   9   3       50.04       46.59     31.13 o 
  -7   9   3        0.55       39.71     43.45 o 
  -6   9   3       63.77       45.78     40.78 o 
  -5   9   3      211.36      124.19     49.33 o 
  -4   9   3      267.51      239.12     65.24 o 
  -3   9   3      218.77      180.76     63.81 o 
  -2   9   3      650.20      586.57     93.29 o 
  -1   9   3      286.66      375.41     75.56 o 
   0   9   3      536.81      547.91     89.25 o 
   1   9   3      386.58      446.35     75.49 o 
   2   9   3      102.97       73.15     33.93 o 
   3   9   3        2.39       24.51     33.77 o 
   4   9   3        8.81        0.00     26.59 o 
   5   9   3      331.37      313.58     48.90 o 
   6   9   3      353.01      422.79     71.54 o 
   7   9   3     1199.80     1191.59    129.28 o 
   8   9   3      171.02      156.42     46.83 o 
   9   9   3     1267.12     1463.10    148.22 o 
  10   9   3       74.15       26.21     48.22 o 
  11   9   3      133.21      159.28     51.74 o 
  12   9   3       95.89       74.28     34.25 o 
  13   9   3       34.40       20.57     30.13 o 
  14   9   3       10.87        0.00     45.67 o 
 -13  10   3       12.74        0.00     50.15 o 
 -12  10   3       20.15       21.13     38.19 o 
 -11  10   3       18.02        0.00     65.52 o 
 -10  10   3        8.39        0.00     90.07 o 
  -9  10   3      315.86      406.07     92.53 o 
  -8  10   3        0.91       48.85     49.17 o 
  -7  10   3      796.65      891.60    133.01 o 
  -6  10   3      122.81      167.22     68.52 o 
  -5  10   3      716.00      757.83    114.25 o 
  -4  10   3      337.44      266.38     69.33 o 
  -3  10   3      589.32      605.95     95.66 o 
  -2  10   3       45.74        9.81     37.43 o 
  -1  10   3     2068.14     2365.23    179.98 o 
   0  10   3      115.13      151.23     45.17 o 
   1  10   3     1722.25     1805.94    160.04 o 
   2  10   3      661.32      711.54     75.48 o 
   3  10   3      157.51      163.41     40.53 o 
   4  10   3      873.95      982.00     79.19 o 
   5  10   3        0.48        0.00     21.45 o 
   6  10   3      616.38      602.15     65.36 o 
   7  10   3        6.12        0.00     13.31 o 
   8  10   3      297.50      306.42     57.28 o 
   9  10   3       29.64        0.00     28.94 o 
  10  10   3      544.92      644.47     86.54 o 
  11  10   3        5.25        0.00     45.91 o 
  12  10   3      584.98      626.09    120.63 o 
 -10  11   3      151.48       76.40     44.08 o 
  -9  11   3       17.58        0.00     58.10 o 
  -8  11   3        8.99       38.34     64.84 o 
  -7  11   3        0.25       58.67     46.05 o 
  -6  11   3        0.74       21.58     52.19 o 
  -5  11   3       49.20       59.22     78.56 o 
  -4  11   3      301.39      262.74     74.93 o 
  -3  11   3       15.11       11.72     49.18 o 
  -2  11   3      471.71      451.19    100.98 o 
  -1  11   3      526.07      540.73     90.24 o 
   0  11   3        0.86        0.00     33.80 o 
   1  11   3      216.52      178.54    108.58 o 
   2  11   3       46.35       72.97     41.39 o 
   3  11   3        5.23       38.41     38.06 o 
   4  11   3        2.17       23.63     33.51 o 
   5  11   3       14.00        7.35     20.80 o 
   6  11   3       12.58       76.02     38.96 o 
   7  11   3       37.95        8.74     23.86 o 
   8  11   3        3.80       20.10     85.90 o 
   9  11   3      146.37       86.72     88.95 o 
  10  11   3       79.12       69.08     48.62 o 
  -7  12   3      484.35      673.90    126.43 o 
  -6  12   3      103.49      183.72     96.36 o 
  -5  12   3      437.44      546.31    110.27 o 
  -4  12   3      135.10      321.66     91.39 o 
  -3  12   3      508.57      451.77     97.36 o 
  -2  12   3       54.49       65.28     44.25 o 
  -1  12   3      208.42      231.05     64.80 o 
   0  12   3       14.40       45.32     89.09 o 
   1  12   3       29.40       44.32     89.13 o 
   2  12   3      300.76      444.05    150.44 o 
   3  12   3      102.31      107.62     69.68 o 
   4  12   3      689.52      794.64    199.31 o 
   5  12   3        3.71      122.04     93.15 o 
   6  12   3      439.43      342.96    138.86 o 
   7  12   3       67.02      141.06     92.88 o 
 -19   0   4        0.10       83.57     88.44 o 
 -18   0   4      240.49      336.67    128.55 o 
 -17   0   4       41.55      199.19    114.58 o 
 -16   0   4      682.69      838.35    189.15 o 
 -15   0   4     1664.82     1844.39    263.11 o 
 -14   0   4      785.57      736.65    153.41 o 
 -13   0   4     1447.61     1570.81    199.00 o 
 -12   0   4       59.25       20.91     69.92 o 
 -11   0   4      588.30      701.70    124.80 o 
 -10   0   4      173.07      245.50     81.56 o 
  -9   0   4     1834.32     2011.52    176.10 o 
  -8   0   4     1475.48     1443.75    143.85 o 
  -7   0   4     4283.84     4558.04    248.87 o 
  -6   0   4      777.77      850.71    113.61 o 
  -5   0   4    11359.48    11767.78    588.41 o 
  -4   0   4      100.14      126.95     22.96 o 
  -3   0   4     6500.37     7484.20    189.60 o 
  -2   0   4      205.41      231.18     35.11 o 
  -1   0   4       36.85       40.05     12.91 o 
   0   0   4        8.65        0.00     10.41 o 
   1   0   4     1629.73     1592.97     90.29 o 
   2   0   4     1466.20     1778.22     95.89 o 
   3   0   4     1971.40     1843.94    144.04 o 
   4   0   4     1130.16     1199.48    123.66 o 
   5   0   4      396.31      333.82     70.55 o 
   6   0   4     8731.78     7908.06    375.28 o 
   7   0   4      313.35      409.23     89.48 o 
   8   0   4     5803.65     6464.59    348.18 o 
   9   0   4      710.37      916.29    139.83 o 
  10   0   4      363.52      494.18    113.96 o 
  11   0   4      233.23      379.94     91.58 o 
  12   0   4     1344.14     1169.18    173.59 o 
  13   0   4      253.97      169.09     74.00 o 
  14   0   4      946.24      840.97    176.19 o 
  15   0   4     1345.15     1162.58    201.34 o 
  16   0   4      545.35      309.10    111.39 o 
  17   0   4      463.92      322.80    123.07 o 
  18   0   4      304.36      250.13     93.74 o 
  19   0   4      267.49      148.18     82.42 o 
 -19   1   4       42.64       66.70     57.10 o 
 -18   1   4       28.42       53.08     58.76 o 
 -17   1   4      182.50      143.38     66.39 o 
 -16   1   4      269.34      307.73     83.71 o 
 -15   1   4        0.49        2.02     30.26 o 
 -14   1   4      115.21       80.19     38.06 o 
 -13   1   4        4.65        0.00     70.56 o 
 -12   1   4        0.58        0.00     57.86 o 
 -11   1   4       46.96      144.61     49.48 o 
 -10   1   4        4.96       60.89     38.12 o 
  -9   1   4      962.95      876.09     83.79 o 
  -8   1   4     1520.70     1396.19    100.25 o 
  -7   1   4     7978.44     8105.63    237.95 o 
  -6   1   4      181.33      198.28     32.05 o 
  -5   1   4        0.99        0.24      9.82 o 
  -4   1   4      283.81      261.79     30.88 o 
  -3   1   4       17.51       33.23     39.59 o 
  -2   1   4       42.32       51.07     12.09 o 
  -1   1   4      658.92      617.86     37.81 o 
   0   1   4     1152.08     1224.58     59.63 o 
   1   1   4     1323.00     1220.90     63.54 o 
   2   1   4      841.39      848.45     54.66 o 
   3   1   4       77.45       76.19     20.43 o 
   4   1   4     1228.76     1287.16     94.49 o 
   5   1   4      280.01      306.99     51.32 o 
   6   1   4       92.35      125.64     37.93 o 
   7   1   4      375.75      437.62     66.64 o 
   8   1   4      240.02      181.16     42.95 o 
   9   1   4       48.60       68.36     73.12 o 
  10   1   4       51.38       13.40     34.06 o 
  11   1   4      200.90      136.25     71.04 o 
  12   1   4       71.65       84.13     42.35 o 
  13   1   4      240.43      218.27     61.54 o 
  14   1   4       98.02       93.10     46.78 o 
  15   1   4        2.19        7.55     27.33 o 
  16   1   4       76.54       36.38     81.15 o 
  17   1   4        6.61       60.61     47.55 o 
  18   1   4       21.98       33.36     78.60 o 
  19   1   4       12.58       45.89     44.39 o 
 -19   2   4       17.81        0.00     61.19 o 
 -18   2   4      324.35      492.14    111.88 o 
 -17   2   4        1.63       31.44     54.43 o 
 -16   2   4      544.43      741.23    118.35 o 
 -15   2   4       73.81      106.77     47.55 o 
 -14   2   4      187.59       59.77    103.78 o 
 -13   2   4      920.69     1009.94     77.60 o 
 -12   2   4      390.55      395.26     55.10 o 
 -11   2   4     1516.67     1352.40     80.57 o 
 -10   2   4      868.45      956.49     96.39 o 
  -9   2   4      177.65      215.07     46.51 o 
  -8   2   4     1220.62     1200.12     91.85 o 
  -7   2   4     2376.95     2490.48    100.21 o 
  -6   2   4     2143.00     2338.48     91.57 o 
  -5   2   4    10466.01    11536.33    281.53 o 
  -4   2   4      812.05      834.48     49.78 o 
  -3   2   4     4447.86     4525.43    124.74 o 
  -2   2   4     4850.32     4763.20    109.14 o 
  -1   2   4     3911.34     3927.62    102.35 o 
   0   2   4     1326.76     1433.27     63.14 o 
   1   2   4     2957.82     2904.48     98.14 o 
   2   2   4     2690.85     2962.63    102.86 o 
   3   2   4     6272.86     6633.09    158.99 o 
   4   2   4     7881.30     8501.75    236.25 o 
   5   2   4     3395.91     3265.97    161.45 o 
   6   2   4     3455.57     3204.61    171.67 o 
   7   2   4      212.91      128.96     46.42 o 
   8   2   4     1298.73     1391.76    113.68 o 
   9   2   4       30.93       56.57     30.49 o 
  10   2   4     2418.89     2747.00    175.57 o 
  11   2   4       11.59        0.00     24.68 o 
  12   2   4     2133.15     1973.54    172.05 o 
  13   2   4        1.63       52.17     42.04 o 
  14   2   4      689.97      763.25    110.42 o 
  15   2   4      127.14       98.23     54.60 o 
  16   2   4      475.14      437.82     99.93 o 
  17   2   4      127.34      184.88     67.48 o 
  18   2   4      113.56      104.99     57.40 o 
 -19   3   4       19.52        0.00     78.58 o 
 -18   3   4      154.01      279.31    140.14 o 
 -17   3   4        1.90       26.04     40.90 o 
 -16   3   4        5.15       38.46     86.84 o 
 -15   3   4       30.71       44.18     41.83 o 
 -14   3   4       54.66       19.34     98.94 o 
 -13   3   4      452.68      538.03     64.13 o 
 -12   3   4       76.07      106.56     37.11 o 
 -11   3   4      281.48      290.38     43.63 o 
 -10   3   4     2224.94     2432.81    129.57 o 
  -9   3   4       67.60       27.28     20.31 o 
  -8   3   4       27.80       11.01     57.50 o 
  -7   3   4        1.01        6.94     13.08 o 
  -6   3   4      228.16      223.03     24.08 o 
  -5   3   4      352.21      326.65     30.54 o 
  -4   3   4     1299.56     1384.11     59.44 o 
  -3   3   4     2294.59     2144.70     88.02 o 
  -2   3   4     3331.14     3477.47     84.74 o 
  -1   3   4     2431.89     2376.26     74.25 o 
   0   3   4     2183.84     2266.83     78.03 o 
   1   3   4      191.89      135.43     21.76 o 
   2   3   4       34.91       16.60     15.37 o 
   3   3   4      832.38      879.08     76.41 o 
   4   3   4      966.96     1144.80     88.61 o 
   5   3   4       27.90        9.29     24.61 o 
   6   3   4      309.41      290.69     48.90 o 
   7   3   4       41.36       22.12     30.96 o 
   8   3   4      166.56      164.80     50.73 o 
   9   3   4     1282.57     1424.11    156.71 o 
  10   3   4       63.85       46.61     43.69 o 
  11   3   4     3886.77     2955.41    287.95 o 
  12   3   4      205.26      229.99     65.40 o 
  13   3   4      345.89      260.88     71.01 o 
  14   3   4       11.38       20.06     32.72 o 
  15   3   4        0.40       58.49     40.40 o 
  16   3   4       23.87       10.56     45.70 o 
  17   3   4       13.18       51.89     61.39 o 
  18   3   4       24.35       42.37     35.96 o 
 -18   4   4      238.69      229.75    120.57 o 
 -17   4   4      121.24      140.79     91.28 o 
 -16   4   4      344.41      340.82    111.44 o 
 -15   4   4      455.53      571.94    147.82 o 
 -14   4   4      232.35      242.64     98.81 o 
 -13   4   4      345.50      445.82     62.50 o 
 -12   4   4       89.01      173.39     43.56 o 
 -11   4   4      161.73      220.34     45.18 o 
 -10   4   4        1.51       27.00     30.41 o 
  -9   4   4     1056.87     1143.41     74.95 o 
  -8   4   4       86.80       68.34     14.14 o 
  -7   4   4     1166.35     1285.48     56.87 o 
  -6   4   4       18.88       15.57      4.71 o 
  -5   4   4     2382.33     2266.20    119.18 o 
  -4   4   4      129.62      140.86     16.62 o 
  -3   4   4     9205.19     9088.49    348.04 o 
  -2   4   4      427.45      428.79     32.78 o 
  -1   4   4     3205.16     3087.19    105.53 o 
   0   4   4      995.14     1070.95     54.47 o 
   1   4   4      828.14      783.78     50.23 o 
   2   4   4      301.14      340.09     46.28 o 
   3   4   4     1594.63     1660.94    105.10 o 
   4   4   4     1864.50     1992.66    124.03 o 
   5   4   4     1418.03     1215.48    272.27 o 
   6   4   4     1693.47     1702.35    289.32 o 
   7   4   4       62.62      109.89     37.75 o 
   8   4   4     2093.09     2206.55    148.97 o 
   9   4   4      487.35      416.07     70.43 o 
  10   4   4     2141.05     2260.83    161.96 o 
  11   4   4      335.98      250.10     56.77 o 
  12   4   4      803.64      870.76    111.78 o 
  13   4   4      201.19      176.96     67.72 o 
  14   4   4      644.97      694.02    112.94 o 
  15   4   4      145.50      134.48    142.89 o 
  16   4   4      294.70      310.50     94.22 o 
  17   4   4       35.98       35.59     39.91 o 
  18   4   4      186.88      135.46     56.31 o 
 -18   5   4       54.85      173.74    111.94 o 
 -17   5   4        3.10       26.70     53.04 o 
 -16   5   4       35.90       62.45     74.90 o 
 -15   5   4        0.64        0.00     80.37 o 
 -14   5   4       15.65        0.00     24.43 o 
 -13   5   4      267.40      334.35     89.17 o 
 -12   5   4       25.07       86.97     44.66 o 
 -11   5   4      353.05      475.74     82.39 o 
 -10   5   4      386.80      521.58     77.63 o 
  -9   5   4       23.84       66.23     39.73 o 
  -8   5   4      598.27      595.42     30.90 o 
  -7   5   4      668.66      472.78     43.90 o 
  -6   5   4       45.63       43.44     50.07 o 
  -5   5   4       33.98       26.60     48.00 o 
  -4   5   4     1039.17      976.92     70.55 o 
  -3   5   4      308.34      277.73     37.29 o 
  -2   5   4     3028.53     3202.11    114.64 o 
  -1   5   4      530.27      521.39     48.52 o 
   0   5   4     2482.04     2404.74    122.26 o 
   1   5   4     4354.76     4806.71    156.95 o 
   2   5   4       63.62       55.93     32.98 o 
   3   5   4     1607.50     1637.18    107.48 o 
   4   5   4        6.45       11.86     22.96 o 
   5   5   4       47.21       94.79     32.49 o 
   6   5   4      141.25      204.03     85.29 o 
   7   5   4      424.96      494.59     80.44 o 
   8   5   4      174.61      221.25     60.84 o 
   9   5   4      817.42      991.95    111.14 o 
  10   5   4        1.40       58.94     38.59 o 
  11   5   4      257.16      204.09     56.61 o 
  12   5   4      156.40      186.14     83.63 o 
  13   5   4        7.25        3.74     77.33 o 
  14   5   4      241.98      192.01     63.61 o 
  15   5   4        1.84        0.00     89.05 o 
  16   5   4        9.87       50.36    138.22 o 
  17   5   4       48.20       78.70     44.63 o 
 -17   6   4       19.50       73.22    100.87 o 
 -16   6   4       77.59        0.00     82.09 o 
 -15   6   4        0.67        0.00     82.81 o 
 -14   6   4      462.86      471.63     97.29 o 
 -13   6   4       70.57      176.12     51.11 o 
 -12   6   4      640.00      840.31    113.19 o 
 -11   6   4      926.70     1198.75    133.67 o 
 -10   6   4       64.05      111.27     52.64 o 
  -9   6   4     1680.64     1820.66    236.34 o 
  -8   6   4       66.42       45.59     39.64 o 
  -7   6   4      257.77      200.74     52.37 o 
  -6   6   4       65.62        0.00     75.62 o 
  -5   6   4      404.57      449.97    113.71 o 
  -4   6   4      151.14      226.84     80.49 o 
  -3   6   4     3252.58     2279.50    621.67 o 
  -2   6   4       89.70      124.99     40.07 o 
  -1   6   4     2296.85     2570.69    116.60 o 
   0   6   4      535.05      500.93     35.61 o 
   1   6   4     1344.58     1415.18     71.81 o 
   2   6   4      872.62      839.67     71.22 o 
   3   6   4      451.03      513.25     71.12 o 
   4   6   4     1476.24     1521.49    111.70 o 
   5   6   4      333.38      417.27     66.75 o 
   6   6   4      113.38      113.69     39.50 o 
   7   6   4      765.51      834.45    141.54 o 
   8   6   4       95.63      121.29     58.03 o 
   9   6   4      208.74      191.27     76.42 o 
  10   6   4     1960.41     2345.36    246.96 o 
  11   6   4       46.68       30.81     43.95 o 
  12   6   4      874.01      940.18    170.61 o 
  13   6   4       29.15       90.95     65.68 o 
  14   6   4      226.73      188.76     75.95 o 
  15   6   4       30.63       75.86    118.02 o 
  16   6   4      155.71      187.60     67.21 o 
 -16   7   4        2.01       62.88    100.70 o 
 -15   7   4       55.19       41.00     49.07 o 
 -14   7   4       37.42        0.00     61.31 o 
 -13   7   4      329.55      185.28    101.58 o 
 -12   7   4      730.26      848.46    123.94 o 
 -11   7   4      422.53      509.16    155.46 o 
 -10   7   4     1088.86     1201.33    144.57 o 
  -9   7   4        8.67       61.61     46.48 o 
  -8   7   4      611.11      635.31    136.93 o 
  -7   7   4      145.77       93.50     35.06 o 
  -6   7   4      194.56      130.96     40.51 o 
  -5   7   4       35.61        0.00     86.22 o 
  -4   7   4       23.81       34.85     44.44 o 
  -3   7   4       73.17       87.62     60.60 o 
  -2   7   4      960.94      984.65     94.29 o 
  -1   7   4      382.50      434.49     59.13 o 
   0   7   4     1891.49     1907.22     67.69 o 
   1   7   4     1419.32     1565.40     69.66 o 
   2   7   4      991.47     1007.44     82.06 o 
   3   7   4     1889.42     2063.70    126.68 o 
   4   7   4      646.81      661.44     75.00 o 
   5   7   4        4.54        0.00     46.12 o 
   6   7   4      492.07      448.06    102.05 o 
   7   7   4       54.52       44.75     40.14 o 
   8   7   4     1051.27      970.45    163.94 o 
   9   7   4      470.53      540.35    123.78 o 
  10   7   4       27.21       26.35     47.88 o 
  11   7   4      991.40      898.38    165.74 o 
  12   7   4      136.13      124.05     78.44 o 
  13   7   4      593.38      665.74    144.39 o 
  14   7   4      172.18      148.13     76.92 o 
  15   7   4      130.30       88.68     63.51 o 
 -15   8   4        1.43       45.85     58.24 o 
 -14   8   4        4.24        0.00     59.14 o 
 -13   8   4      110.12        7.72     56.21 o 
 -12   8   4      461.24      599.20    117.48 o 
 -11   8   4      698.67      827.75    127.79 o 
 -10   8   4      164.86      171.17     58.85 o 
  -9   8   4      576.49      648.23    107.23 o 
  -8   8   4      101.43      136.90     49.16 o 
  -7   8   4      586.06      566.96     91.54 o 
  -6   8   4       23.23        0.00     37.08 o 
  -5   8   4       36.81       16.43     56.13 o 
  -4   8   4      827.84      528.53    120.95 o 
  -3   8   4       21.17       74.82     62.02 o 
  -2   8   4       16.68       97.64     71.66 o 
  -1   8   4      694.54      826.82    139.20 o 
   0   8   4     1782.62     1660.32     78.13 o 
   1   8   4      289.26      352.41     50.71 o 
   2   8   4      859.68      993.16     72.79 o 
   3   8   4       55.01       68.39     40.37 o 
   4   8   4      517.72      501.04    109.72 o 
   5   8   4        9.14        0.00     47.99 o 
   6   8   4      503.16      413.90    105.09 o 
   7   8   4      213.76      151.53     63.82 o 
   8   8   4      389.72      355.63    102.76 o 
   9   8   4      605.75      711.39    137.85 o 
  10   8   4      341.42      242.28    145.40 o 
  11   8   4        7.41        0.00    215.72 o 
  12   8   4      131.42       78.01     93.26 o 
  13   8   4      179.85      230.77     91.51 o 
  14   8   4       53.57       87.47     60.92 o 
 -14   9   4      101.57      116.15     61.19 o 
 -13   9   4      265.21      254.78     79.24 o 
 -12   9   4      260.48      401.57     97.99 o 
 -11   9   4      152.56      253.76     79.59 o 
 -10   9   4      664.79      805.54    129.86 o 
  -9   9   4       22.08        6.95     29.59 o 
  -8   9   4      418.00      494.67    101.06 o 
  -7   9   4        0.04        0.00     29.55 o 
  -6   9   4      370.74      337.60     81.34 o 
  -5   9   4       87.42       30.52     32.56 o 
  -4   9   4      223.78      168.11     48.01 o 
  -3   9   4      100.48       38.60     38.34 o 
  -2   9   4     1140.83     1204.63    190.15 o 
  -1   9   4       25.09      101.78     68.20 o 
   0   9   4      564.06      651.65    127.93 o 
   1   9   4      690.01      551.88    122.87 o 
   2   9   4      297.67      367.05     47.62 o 
   3   9   4      871.96      938.24     76.86 o 
   4   9   4       36.94       11.49     32.30 o 
   5   9   4      702.57      781.76    143.39 o 
   6   9   4       19.29        0.00     48.54 o 
   7   9   4      385.33      456.97    109.51 o 
   8   9   4      127.86       90.40     46.46 o 
   9   9   4      476.61      506.64    125.51 o 
  10   9   4       87.78        1.50    141.91 o 
  11   9   4      739.87      793.45    243.71 o 
  12   9   4        7.60        0.00    180.58 o 
  13   9   4      290.71      360.82    116.32 o 
 -12  10   4       23.42        1.51     47.50 o 
 -11  10   4        9.17       71.23    102.61 o 
 -10  10   4       21.67       57.01     53.27 o 
  -9  10   4      173.09      207.96     76.79 o 
  -8  10   4        0.41       47.06     46.36 o 
  -7  10   4       41.91       60.05     46.15 o 
  -6  10   4       25.58       46.91     41.60 o 
  -5  10   4      149.05      122.20     93.33 o 
  -4  10   4      137.51       71.05     24.99 o 
  -3  10   4      661.19      546.08     98.34 o 
  -2  10   4       39.14        4.69     89.88 o 
  -1  10   4      255.66      309.38     73.38 o 
   0  10   4        8.03       37.46     38.85 o 
   1  10   4      211.70      147.51     50.15 o 
   2  10   4      357.39      336.20     96.92 o 
   3  10   4       32.55       38.67     40.18 o 
   4  10   4      146.24      148.55     52.99 o 
   5  10   4       14.20        0.00     32.52 o 
   6  10   4      185.29      109.53     37.49 o 
   7  10   4       17.03       13.14     39.96 o 
   8  10   4      351.14      371.84    105.82 o 
   9  10   4       95.64       48.03     40.49 o 
  10  10   4      130.13      118.82     63.41 o 
  11  10   4        4.86        0.00     72.80 o 
  -9  11   4        8.53       32.91     44.33 o 
  -8  11   4      362.63      378.36    100.46 o 
  -7  11   4        1.28       83.42     63.63 o 
  -6  11   4      756.59      727.92    126.59 o 
  -5  11   4        0.11       15.67     33.01 o 
  -4  11   4     1074.84     1164.12    148.57 o 
  -3  11   4       80.73       60.58     51.54 o 
  -2  11   4      531.68      576.91     98.31 o 
  -1  11   4       65.69        0.00     40.08 o 
   0  11   4      484.82      436.87     90.06 o 
   1  11   4       63.95      106.70     46.93 o 
   2  11   4      391.54      377.25     82.41 o 
   3  11   4      536.68      621.91    105.56 o 
   4  11   4      203.13      271.09     67.62 o 
   5  11   4      799.22      913.45     98.20 o 
   6  11   4      132.66      123.08     39.75 o 
   7  11   4      193.46      242.91     70.32 o 
   8  11   4       38.53       77.09     39.06 o 
   9  11   4      181.11      164.04     67.87 o 
  -6  12   4        4.79       29.78     45.08 o 
  -5  12   4        0.22       60.96     49.38 o 
  -4  12   4       33.81      147.76     63.05 o 
  -3  12   4        6.29       46.91     44.19 o 
  -2  12   4       37.42       35.73     42.70 o 
  -1  12   4       48.99        0.00     69.02 o 
   0  12   4        9.15       19.12    113.34 o 
   1  12   4       31.06        0.00     42.59 o 
   2  12   4        5.40        5.55     48.76 o 
   3  12   4        0.36       12.50     30.55 o 
   4  12   4        0.76        7.64     43.39 o 
   5  12   4        2.86       21.60     36.25 o 
 -19   1   5       12.08       57.52     54.93 o 
 -18   1   5       57.58       59.20     61.17 o 
 -17   1   5      367.40      524.41    109.68 o 
 -16   1   5        8.32       14.87     41.13 o 
 -15   1   5      771.69      723.37    114.21 o 
 -14   1   5      560.65      580.34     84.20 o 
 -13   1   5      610.66      677.94     96.68 o 
 -12   1   5     2815.59     3111.84    191.52 o 
 -11   1   5       10.71       73.03     39.64 o 
 -10   1   5     1619.64     1666.11    129.51 o 
  -9   1   5      163.50      119.18     24.04 o 
  -8   1   5      539.75      467.38     56.79 o 
  -7   1   5     4373.82     4683.40    239.75 o 
  -6   1   5     2023.68     2196.08    132.49 o 
  -5   1   5     2243.75     2378.69    135.01 o 
  -4   1   5     5214.72     5424.27    309.30 o 
  -3   1   5      111.05      134.02     23.89 o 
  -2   1   5     1886.18     1805.18     80.67 o 
  -1   1   5     1978.81     2042.06     87.30 o 
   0   1   5      212.58      232.81     41.09 o 
   1   1   5     4064.49     4122.40    168.03 o 
   2   1   5      866.41      846.29     75.61 o 
   3   1   5      121.72      119.70     19.98 o 
   4   1   5     3447.91     3452.77    167.35 o 
   5   1   5     2435.56     2482.27    148.29 o 
   6   1   5     5296.28     5589.14    227.13 o 
   7   1   5     4670.05     4796.29    222.33 o 
   8   1   5     3340.34     3149.01    330.99 o 
   9   1   5     2821.49     2807.08    184.24 o 
  10   1   5      100.99      125.24     45.32 o 
  11   1   5      313.67      313.13     75.49 o 
  12   1   5       51.58       70.28     66.95 o 
  13   1   5       79.56      132.06     53.80 o 
  14   1   5        7.26      106.76     63.65 o 
  15   1   5     1035.08     1233.41    151.54 o 
  16   1   5       63.04      150.81     63.45 o 
  17   1   5      682.96      619.21    119.29 o 
  18   1   5      140.88      160.21     81.24 o 
 -18   2   5       54.21       76.55     55.50 o 
 -17   2   5       29.39       32.66     31.73 o 
 -16   2   5       94.21       56.91     38.74 o 
 -15   2   5        0.91        0.00     38.81 o 
 -14   2   5       30.34       58.59     95.01 o 
 -13   2   5       73.38       83.85     50.40 o 
 -12   2   5       46.50        0.00     61.86 o 
 -11   2   5      820.79      975.67    105.40 o 
 -10   2   5       80.10      113.33     35.93 o 
  -9   2   5      428.99      340.65     52.52 o 
  -8   2   5       22.95       18.38     30.91 o 
  -7   2   5        0.68       22.71     25.54 o 
  -6   2   5      207.67      247.41     32.20 o 
  -5   2   5       83.90       69.35     20.97 o 
  -4   2   5       22.13        9.50     11.17 o 
  -3   2   5       27.52       73.20     20.97 o 
  -2   2   5      173.27      159.41     21.81 o 
  -1   2   5      532.42      586.61     44.95 o 
   0   2   5       38.48       34.09     12.95 o 
   1   2   5      238.70      264.40     42.74 o 
   2   2   5     1257.54     1419.59     96.74 o 
   3   2   5       12.58        5.46     16.57 o 
   4   2   5      402.42      401.87     56.56 o 
   5   2   5      795.22      938.94     91.06 o 
   6   2   5       72.37       79.32     21.46 o 
   7   2   5       82.72       60.86     88.98 o 
   8   2   5        2.16       24.95     44.45 o 
   9   2   5     1531.11     1509.31    140.39 o 
  10   2   5      670.56      787.74    122.52 o 
  11   2   5      120.55      115.31     40.32 o 
  12   2   5      150.56      146.63     50.92 o 
  13   2   5       10.28        0.13     26.96 o 
  14   2   5       57.18       27.40     47.47 o 
  15   2   5       14.04        0.00     49.56 o 
  16   2   5        8.33       15.80     50.36 o 
  17   2   5        0.50        7.87     28.30 o 
  18   2   5       14.13       25.35     78.02 o 
 -18   3   5        0.07      127.89    103.28 o 
 -17   3   5      113.51       57.10     55.06 o 
 -16   3   5        0.33        0.00     62.24 o 
 -15   3   5      638.18      807.94    114.24 o 
 -14   3   5      213.88      302.37     84.25 o 
 -13   3   5      457.31      497.45     64.86 o 
 -12   3   5      225.87      139.59     77.53 o 
 -11   3   5      141.70       70.26     51.76 o 
 -10   3   5       26.14       35.61     42.77 o 
  -9   3   5      443.71      401.79     78.88 o 
  -8   3   5      338.10      310.40     35.02 o 
  -7   3   5      713.47      708.54     53.92 o 
  -6   3   5     2079.46     2138.14    115.43 o 
  -5   3   5        2.56        0.00      8.86 o 
  -4   3   5     4144.10     4244.37    151.49 o 
  -3   3   5     2032.90     2130.00     77.69 o 
  -2   3   5    11024.69    11522.16    184.01 o 
  -1   3   5     1068.47     1070.27     57.91 o 
   0   3   5     5485.56     5635.18    141.64 o 
   1   3   5      317.93      350.65     40.31 o 
   2   3   5     1116.19     1108.25     82.80 o 
   3   3   5      490.03      448.92     58.23 o 
   4   3   5     1008.34     1029.71     91.37 o 
   5   3   5      326.82      386.92     59.88 o 
   6   3   5     1613.40     1587.34    131.89 o 
   7   3   5     2229.21     2251.38    160.61 o 
   8   3   5       12.86        0.00     58.12 o 
   9   3   5     3303.69     3206.42    201.98 o 
  10   3   5       86.94       66.20     35.09 o 
  11   3   5      764.69      663.61    158.27 o 
  12   3   5       45.02       22.04     27.51 o 
  13   3   5      236.95      252.89     70.21 o 
  14   3   5      141.39       94.12     56.43 o 
  15   3   5      582.74      670.87    110.97 o 
  16   3   5        0.67        3.63     36.81 o 
  17   3   5      269.02      193.68     63.66 o 
 -18   4   5       47.30       66.79     71.62 o 
 -17   4   5       74.49       39.13     59.05 o 
 -16   4   5       52.86        0.00    102.19 o 
 -15   4   5        0.17        0.00     86.27 o 
 -14   4   5       16.01      166.70    104.30 o 
 -13   4   5       11.56       60.64     33.81 o 
 -12   4   5        9.30       10.85     26.17 o 
 -11   4   5       61.24       30.72     32.58 o 
 -10   4   5      557.60      526.93    107.49 o 
  -9   4   5      884.98     1002.49    101.73 o 
  -8   4   5      335.08      370.13     39.15 o 
  -7   4   5     1099.23     1173.04     62.30 o 
  -6   4   5      121.86      140.13     21.47 o 
  -5   4   5      302.68      285.34     28.42 o 
  -4   4   5      169.87      152.26     25.54 o 
  -3   4   5      162.86      165.14     25.42 o 
  -2   4   5      597.75      585.95     36.93 o 
  -1   4   5     1464.78     1460.05     65.50 o 
   0   4   5      178.18      198.25     32.91 o 
   1   4   5     2001.84     2152.85    113.28 o 
   2   4   5      275.93      242.02     39.38 o 
   3   4   5      721.30      781.05     79.94 o 
   4   4   5     1235.27     1211.39    100.32 o 
   5   4   5      161.31      246.28     55.30 o 
   6   4   5      178.27      236.76     52.82 o 
   7   4   5      286.21      288.34     56.98 o 
   8   4   5       36.82       44.16     26.93 o 
   9   4   5       44.74       30.48     36.24 o 
  10   4   5        2.48        0.00     27.14 o 
  11   4   5      269.98      214.14     81.36 o 
  12   4   5      171.55      146.18     44.51 o 
  13   4   5       66.50       71.65     34.43 o 
  14   4   5       91.32        0.68     29.10 o 
  15   4   5       29.87       16.35     37.82 o 
  16   4   5       12.21        0.00     22.36 o 
  17   4   5       20.73        0.00     35.46 o 
 -17   5   5      424.17      523.03    164.97 o 
 -16   5   5       19.82        0.00     83.13 o 
 -15   5   5      306.15      122.14     92.54 o 
 -14   5   5        0.51       91.26    100.38 o 
 -13   5   5      292.53      345.80     79.15 o 
 -12   5   5       91.34      158.04     54.62 o 
 -11   5   5      220.39      193.36     58.57 o 
 -10   5   5      736.59      860.47    153.10 o 
  -9   5   5      241.19      156.80     57.07 o 
  -8   5   5      400.94      458.90    106.94 o 
  -7   5   5       95.57       66.00     72.49 o 
  -6   5   5     1332.38     1087.98    117.32 o 
  -5   5   5      277.12      279.44     40.33 o 
  -4   5   5     3527.56     3284.23    146.60 o 
  -3   5   5       13.50        0.00     57.14 o 
  -2   5   5     1742.09     1931.19     66.08 o 
  -1   5   5       75.68       67.09     19.48 o 
   0   5   5     3677.84     3615.11    274.72 o 
   1   5   5      172.41      127.62     27.30 o 
   2   5   5     1105.79     1228.72     91.37 o 
   3   5   5      124.76      111.16     45.60 o 
   4   5   5      627.32      759.34     87.25 o 
   5   5   5      363.19      429.65     63.00 o 
   6   5   5      604.54      578.06     81.61 o 
   7   5   5     1083.35      912.00    259.10 o 
   8   5   5      254.78      260.57     57.36 o 
   9   5   5      842.11      900.70    108.09 o 
  10   5   5      137.76       97.99     48.84 o 
  11   5   5     1724.02     1706.59    160.08 o 
  12   5   5      120.56       86.19     59.33 o 
  13   5   5     1359.91     1137.62    220.92 o 
  14   5   5       19.25        0.00     34.39 o 
  15   5   5      132.56      167.23     62.75 o 
  16   5   5        3.03        3.95     43.21 o 
 -16   6   5       48.07        0.00     71.92 o 
 -15   6   5       73.76       11.36     65.62 o 
 -14   6   5        3.90      150.11    127.33 o 
 -13   6   5        0.52       30.06     43.35 o 
 -12   6   5      821.22      944.83    125.71 o 
 -11   6   5       71.98       90.93     40.38 o 
 -10   6   5      593.62      668.77     99.13 o 
  -9   6   5      499.34      500.69    129.81 o 
  -8   6   5      174.24       81.36     47.95 o 
  -7   6   5      907.93     1094.20    162.37 o 
  -6   6   5       82.70      125.74     70.11 o 
  -5   6   5       71.77       28.14     80.76 o 
  -4   6   5      104.66       84.41     21.24 o 
  -3   6   5       60.95       86.48     54.38 o 
  -2   6   5       89.76      101.34     31.70 o 
  -1   6   5      766.30      643.47     43.78 o 
   0   6   5        0.76       20.55     12.15 o 
   1   6   5     1059.99     1036.58     75.17 o 
   2   6   5      763.92      882.94    108.20 o 
   3   6   5      305.45      313.75     65.41 o 
   4   6   5     1061.12     1186.72    104.52 o 
   5   6   5      758.62      683.36     85.35 o 
   6   6   5      914.20      957.57     99.40 o 
   7   6   5       88.62       94.45     36.57 o 
   8   6   5      185.31      218.36     58.40 o 
   9   6   5      658.16      706.70    104.33 o 
  10   6   5      662.89      594.80    115.14 o 
  11   6   5      735.55      727.40    109.93 o 
  12   6   5      171.97      203.42     56.58 o 
  13   6   5        1.80       43.55     39.97 o 
  14   6   5      138.72      226.14     74.11 o 
  15   6   5        5.50       42.49     42.11 o 
 -15   7   5      164.05       89.63     64.51 o 
 -14   7   5       48.97      180.31    149.62 o 
 -13   7   5      217.71      299.09     83.61 o 
 -12   7   5       76.49      136.48     67.99 o 
 -11   7   5      223.11      260.70     71.89 o 
 -10   7   5      122.59      107.74     51.15 o 
  -9   7   5       37.76       21.29     33.80 o 
  -8   7   5      421.73      390.23    103.70 o 
  -7   7   5      177.87        0.00     87.81 o 
  -6   7   5      249.70      113.18     57.98 o 
  -5   7   5      198.47      256.93    103.15 o 
  -4   7   5       69.77      221.52     96.94 o 
  -3   7   5       47.33       75.53     50.70 o 
  -2   7   5     1403.83     1550.36    202.66 o 
  -1   7   5        6.66        7.83     94.25 o 
   0   7   5     1966.32     1937.54     98.16 o 
   1   7   5       40.09       19.78     32.97 o 
   2   7   5      644.92      728.79     71.23 o 
   3   7   5      531.31      599.87     86.69 o 
   4   7   5       42.78       14.02     17.22 o 
   5   7   5      129.27       55.20     32.72 o 
   6   7   5      132.20      102.98     34.48 o 
   7   7   5       63.54       78.09     33.53 o 
   8   7   5      361.16      379.18     81.90 o 
   9   7   5     1113.82     1146.84    127.91 o 
  10   7   5      258.70      276.17     71.12 o 
  11   7   5      492.80      535.76     95.57 o 
  12   7   5       10.48        0.00     46.60 o 
  13   7   5      257.64      194.31     62.90 o 
  14   7   5       12.98       33.80     28.22 o 
 -14   8   5      120.77      198.11     66.55 o 
 -13   8   5      310.16      396.50    100.68 o 
 -12   8   5       57.29       70.22    115.25 o 
 -11   8   5       95.62      105.38     55.11 o 
 -10   8   5       48.40       57.71     46.47 o 
  -9   8   5      307.64      345.92     78.13 o 
  -8   8   5        2.27        0.00    126.43 o 
  -7   8   5      467.74      486.50    118.80 o 
  -6   8   5       25.75        0.00     90.22 o 
  -5   8   5      395.34      532.54    115.74 o 
  -4   8   5        9.77       22.84     47.34 o 
  -3   8   5      687.58      583.79    138.78 o 
  -2   8   5        4.41       61.80     54.89 o 
  -1   8   5     1010.10     1254.32    185.98 o 
   0   8   5       16.64       67.22     88.37 o 
   1   8   5     1878.73     1873.75     90.43 o 
   2   8   5       25.13       41.15     42.89 o 
   3   8   5      264.09      302.18     50.31 o 
   4   8   5        5.19        0.00     40.14 o 
   5   8   5       16.13        7.74     22.11 o 
   6   8   5      248.60      309.99     60.77 o 
   7   8   5      280.64      227.21     60.44 o 
   8   8   5      619.92      550.04     93.89 o 
   9   8   5        7.63        3.68     22.85 o 
  10   8   5      290.77      242.82    125.40 o 
  11   8   5        2.17        0.00     24.99 o 
  12   8   5      462.77      505.05    121.87 o 
  13   8   5        8.50       33.31     40.37 o 
 -12   9   5        0.14       78.13     58.81 o 
 -11   9   5      334.98      404.05    100.94 o 
 -10   9   5      152.65      194.43     68.44 o 
  -9   9   5      226.95      372.75     83.05 o 
  -8   9   5      405.21      440.99     95.19 o 
  -7   9   5       98.15       15.37     47.67 o 
  -6   9   5      277.66      251.78     68.69 o 
  -5   9   5      184.08       73.98     42.39 o 
  -4   9   5      177.24      178.16     67.03 o 
  -3   9   5      481.28      501.53    138.32 o 
  -2   9   5        6.79       23.38     58.88 o 
  -1   9   5      171.32      207.48     90.55 o 
   0   9   5      335.64      350.99    109.76 o 
   1   9   5      553.26      582.17    100.47 o 
   2   9   5      887.81      898.55    114.83 o 
   3   9   5      769.44      782.05    146.81 o 
   4   9   5      182.00      128.37     32.87 o 
   5   9   5      494.29      472.39     75.43 o 
   6   9   5        4.03        6.57     28.48 o 
   7   9   5       95.94       47.56     51.33 o 
   8   9   5      122.35      150.55     56.32 o 
   9   9   5       98.62       83.68     41.57 o 
  10   9   5      132.68       51.25     53.75 o 
  11   9   5       57.96       77.97     40.50 o 
  12   9   5        8.36        0.00     58.79 o 
 -10  10   5       56.52      143.09     72.53 o 
  -9  10   5      193.21      211.77     78.81 o 
  -8  10   5       69.55        0.00     25.85 o 
  -7  10   5      161.26      192.22     68.26 o 
  -6  10   5       78.67       20.24     70.90 o 
  -5  10   5      850.43      856.26    128.95 o 
  -4  10   5        1.36        6.49     71.29 o 
  -3  10   5     1357.91     1398.66    163.67 o 
  -2  10   5       61.01       72.71     69.24 o 
  -1  10   5      408.30      486.96    128.67 o 
   0  10   5       57.05       74.89     68.45 o 
   1  10   5      349.21      459.93    115.09 o 
   2  10   5      152.58      244.39     94.70 o 
   3  10   5      558.22      620.17    124.92 o 
   4  10   5      185.69      204.30     54.95 o 
   5  10   5      469.16      456.47     90.05 o 
   6  10   5      345.94      365.15    108.63 o 
   7  10   5      102.61      104.44     60.56 o 
   8  10   5      305.04      390.05    114.43 o 
   9  10   5       16.62        6.07     41.07 o 
  10  10   5      137.51      178.43     52.33 o 
  -8  11   5      176.70      268.34     83.20 o 
  -7  11   5       13.03        0.00     37.06 o 
  -6  11   5      137.42      196.72     63.69 o 
  -5  11   5       97.04       99.72     47.81 o 
  -4  11   5       56.00       38.79     90.53 o 
  -3  11   5        2.40        0.00     32.96 o 
  -2  11   5       62.52        0.00    115.03 o 
  -1  11   5       13.19        1.11     31.88 o 
   0  11   5       59.28       84.21     44.86 o 
   1  11   5       89.05       45.75     64.22 o 
   2  11   5      133.29      166.98     84.16 o 
   3  11   5      148.32      132.55     70.00 o 
   4  11   5        1.00       47.69     67.28 o 
   5  11   5       76.62       77.57     41.48 o 
   6  11   5        1.17       22.61     68.99 o 
   7  11   5        2.79        0.00     38.34 o 
  -2  12   5       34.62       31.03     81.99 o 
  -1  12   5      379.85      277.63    205.94 o 
   0  12   5        1.19        0.00     74.34 o 
   1  12   5       95.16       57.67     65.02 o 
 -18   0   6       11.86       64.33     74.95 o 
 -17   0   6      132.89      161.95     88.73 o 
 -16   0   6        2.39        0.00     76.36 o 
 -15   0   6       33.86       39.53     36.37 o 
 -14   0   6      822.02      867.06    178.06 o 
 -13   0   6      477.94      561.24    128.30 o 
 -12   0   6       84.08      145.45     75.58 o 
 -11   0   6     1453.66     1263.06    183.84 o 
 -10   0   6      325.47      266.82     57.70 o 
  -9   0   6     1200.60      879.58    138.39 o 
  -8   0   6     1159.07     1200.94    180.36 o 
  -7   0   6      378.38      626.50    116.43 o 
  -6   0   6     2016.38     2088.80    209.31 o 
  -5   0   6      341.69      346.33     68.31 o 
  -3   0   6     4582.70     4922.64    268.02 o 
  -2   0   6      350.19      361.75     76.58 o 
  -1   0   6     2002.29     1993.44    165.80 o 
   0   0   6      423.10      398.86     80.64 o 
   1   0   6     1629.12     1531.78    153.23 o 
   2   0   6        0.83        0.00     22.81 o 
   3   0   6     2713.98     2771.98    221.05 o 
   4   0   6       74.59      108.63     53.79 o 
   5   0   6     5057.98     5127.12    319.66 o 
   6   0   6        5.16        0.00     65.86 o 
   7   0   6     1770.69     1884.49    200.78 o 
   8   0   6      935.61      812.95    157.90 o 
   9   0   6      122.18       71.27     57.26 o 
  10   0   6     1578.90     1714.97    219.67 o 
  11   0   6       74.13       68.98     64.37 o 
  12   0   6      256.08      115.82     93.51 o 
  13   0   6       79.79      109.59     75.10 o 
  14   0   6      265.81      378.73    132.16 o 
  15   0   6       22.09       29.71     35.81 o 
  16   0   6      350.65      342.33    134.90 o 
  17   0   6        1.05       24.95     33.10 o 
 -18   1   6       42.79       42.24     94.07 o 
 -17   1   6      138.35       99.08     47.35 o 
 -16   1   6        0.03        0.00     34.05 o 
 -15   1   6       33.82        0.00     42.02 o 
 -14   1   6       81.28       61.93     86.46 o 
 -13   1   6      140.13      191.62     86.23 o 
 -12   1   6      163.79      186.50     57.46 o 
 -11   1   6      439.74      331.30     67.98 o 
 -10   1   6        1.88        0.00     56.97 o 
  -9   1   6        5.91        0.00     50.90 o 
  -8   1   6        0.73       53.92     35.63 o 
  -7   1   6       12.14       20.98     28.80 o 
  -6   1   6        0.59        1.40     15.48 o 
  -5   1   6      109.07       60.18     23.72 o 
  -4   1   6       11.04        0.00     70.12 o 
  -3   1   6      181.78      203.64     42.11 o 
  -2   1   6      108.84       81.78     24.92 o 
  -1   1   6      187.96      171.31     32.58 o 
   0   1   6      581.13      583.34     68.23 o 
   1   1   6      370.11      471.81     60.67 o 
   2   1   6       18.35        6.42     14.29 o 
   3   1   6       48.13       38.70     21.19 o 
   4   1   6      463.76      421.53     60.92 o 
   5   1   6        9.42       14.19     41.30 o 
   6   1   6      147.49      148.74     38.56 o 
   7   1   6      618.28      512.77     75.25 o 
   8   1   6      101.87      109.46     29.26 o 
   9   1   6       15.43       23.15     32.20 o 
  10   1   6       36.62       25.83     31.02 o 
  11   1   6       91.05       97.93     36.98 o 
  12   1   6        5.12       39.14     41.78 o 
  13   1   6      111.87      106.83     82.49 o 
  14   1   6        9.62       42.33     40.02 o 
  15   1   6      106.80       79.96     48.44 o 
  16   1   6       13.81       37.44     37.52 o 
  17   1   6       18.14       73.41     57.73 o 
 -17   2   6        5.24       22.55     51.13 o 
 -16   2   6      649.61      625.25    157.98 o 
 -15   2   6        0.28       49.51    128.86 o 
 -14   2   6     1152.83     1351.19    150.55 o 
 -13   2   6       44.75       93.08     40.54 o 
 -12   2   6     1265.10     1383.80    137.27 o 
 -11   2   6       50.13       37.70     61.60 o 
 -10   2   6     1374.51     1541.72    127.04 o 
  -9   2   6      400.13      359.07     74.02 o 
  -8   2   6       15.91       38.90     31.68 o 
  -7   2   6      569.56      642.59     89.13 o 
  -6   2   6      894.30      862.14     95.83 o 
  -5   2   6     2401.36     2615.54    153.52 o 
  -4   2   6     1994.18     2146.68    209.40 o 
  -3   2   6     2046.70     2396.72    130.39 o 
  -2   2   6        5.26        0.00     19.51 o 
  -1   2   6     3501.99     3515.65    164.42 o 
   0   2   6     1469.15     1533.02    106.73 o 
   1   2   6     1712.29     1682.54    115.64 o 
   2   2   6      282.14      273.14     48.25 o 
   3   2   6     1391.70     1514.40    116.29 o 
   4   2   6       76.29       35.77     21.05 o 
   5   2   6     2748.07     2781.02    167.57 o 
   6   2   6     1599.04     1765.55    145.21 o 
   7   2   6     2082.05     2296.89    166.40 o 
   8   2   6     4240.46     4721.07    242.00 o 
   9   2   6      573.53      589.08     88.67 o 
  10   2   6      512.79      472.01     80.92 o 
  11   2   6     1058.63      938.79    158.04 o 
  12   2   6      457.29      516.01     97.83 o 
  13   2   6       20.27       21.09     33.74 o 
  14   2   6      596.26      655.14    169.69 o 
  15   2   6       22.84       45.63     35.29 o 
  16   2   6      507.77      374.68    100.70 o 
 -17   3   6      108.57       27.50     70.65 o 
 -16   3   6      110.86        0.00     89.92 o 
 -15   3   6       89.57      162.46    115.50 o 
 -14   3   6      123.41      150.82    103.85 o 
 -13   3   6        0.95       14.31     55.24 o 
 -12   3   6      240.58      305.32     60.89 o 
 -11   3   6      254.46      288.93     65.11 o 
 -10   3   6       61.99        8.95     84.48 o 
  -9   3   6      338.83      218.16    121.53 o 
  -8   3   6      649.98      637.96     79.55 o 
  -7   3   6      192.05      211.77     57.32 o 
  -6   3   6      304.79      326.98     38.80 o 
  -5   3   6       91.97       39.97     19.94 o 
  -4   3   6      419.05      389.72     47.99 o 
  -3   3   6      162.10      151.83     22.38 o 
  -2   3   6      746.60      804.07     55.73 o 
  -1   3   6      276.66      228.89     39.18 o 
   0   3   6      686.77      781.66     72.97 o 
   1   3   6       91.51       69.21     31.15 o 
   2   3   6     1926.64     2001.57    126.29 o 
   3   3   6       20.04        0.00     27.53 o 
   4   3   6      434.71      401.98     56.45 o 
   5   3   6       43.55       29.21     14.14 o 
   6   3   6      111.73       85.24     36.32 o 
   7   3   6      307.38      272.16     58.20 o 
   8   3   6      105.88      100.74     43.10 o 
   9   3   6        5.28       44.13     36.81 o 
  10   3   6        0.56        0.00     86.54 o 
  11   3   6      145.81      117.42     52.80 o 
  12   3   6      266.03      218.73     71.98 o 
  13   3   6      219.92      310.38     75.84 o 
  14   3   6       16.40       18.90     37.54 o 
  15   3   6       38.80       43.79     43.42 o 
  16   3   6       31.06        0.00     45.31 o 
 -17   4   6        0.46        0.00    108.05 o 
 -16   4   6      108.74        0.00     92.42 o 
 -15   4   6       77.88      353.65    142.88 o 
 -14   4   6      116.05      321.59    137.35 o 
 -13   4   6        4.36       85.34     86.83 o 
 -12   4   6      231.14      206.09     98.04 o 
 -11   4   6      226.27       64.88     77.83 o 
 -10   4   6      168.31      222.44     64.91 o 
  -9   4   6      297.73      206.87    135.44 o 
  -8   4   6      415.75      414.02     58.18 o 
  -7   4   6     1044.43     1185.86    102.21 o 
  -6   4   6      144.29      203.01     45.21 o 
  -5   4   6     1137.26     1040.82     65.39 o 
  -4   4   6       20.00       13.10     28.30 o 
  -3   4   6     2722.43     2758.58    112.59 o 
  -2   4   6      186.81      180.72     28.13 o 
  -1   4   6     2893.81     2745.47    119.74 o 
   0   4   6       45.54       10.18     14.38 o 
   1   4   6     2002.03     2049.83    122.52 o 
   2   4   6       23.77       32.50     27.92 o 
   3   4   6     1330.78     1312.75    104.85 o 
   4   4   6      143.84      127.02     35.07 o 
   5   4   6      451.11      457.05     70.98 o 
   6   4   6      381.81      389.45     65.69 o 
   7   4   6      107.84      113.19     42.62 o 
   8   4   6       39.36       63.49     37.83 o 
   9   4   6        4.67       28.00     44.45 o 
  10   4   6      819.93      848.25    113.87 o 
  11   4   6        4.02       17.47     39.31 o 
  12   4   6      767.51      817.86    121.10 o 
  13   4   6      181.44      215.01     62.18 o 
  14   4   6      295.39      252.70     72.05 o 
  15   4   6       37.06       13.86     40.89 o 
  16   4   6      113.08       53.65     38.54 o 
 -16   5   6       25.43        0.00    129.90 o 
 -15   5   6        1.27      280.36    146.45 o 
 -14   5   6        0.22      194.49    122.10 o 
 -13   5   6        0.52       80.13     56.56 o 
 -12   5   6       21.52        0.00     38.27 o 
 -11   5   6      144.54      134.57     57.54 o 
 -10   5   6        3.81        0.00     60.11 o 
  -9   5   6      668.99      440.04    124.84 o 
  -8   5   6      663.51      612.68    123.32 o 
  -7   5   6      270.01      260.01     39.75 o 
  -6   5   6     1207.89     1286.45     99.60 o 
  -5   5   6       56.69       40.00     37.75 o 
  -4   5   6      206.00      280.82     91.82 o 
  -3   5   6      135.61       85.15     29.78 o 
  -2   5   6       69.55       54.67     54.25 o 
  -1   5   6       78.60       39.69     33.78 o 
   0   5   6      283.09      277.32     42.78 o 
   1   5   6       64.76       39.76     32.67 o 
   2   5   6     1635.97     1645.19    111.99 o 
   3   5   6      437.68      385.98     55.50 o 
   4   5   6      361.08      430.37     64.13 o 
   5   5   6      868.02      911.60    100.83 o 
   6   5   6       48.13       48.80     29.13 o 
   7   5   6       39.76       29.61     36.78 o 
   8   5   6        3.07       33.52     23.59 o 
   9   5   6        6.70       24.46     29.01 o 
  10   5   6      137.67      221.15     59.52 o 
  11   5   6       45.85       56.26     36.85 o 
  12   5   6      334.48      278.13    110.52 o 
  13   5   6      245.58      192.97     74.57 o 
  14   5   6       64.83       48.06     41.49 o 
  15   5   6       76.54       21.71     40.63 o 
 -15   6   6       55.00      240.25    146.83 o 
 -14   6   6      119.04      227.54    122.89 o 
 -13   6   6       56.73       95.74     53.06 o 
 -12   6   6      222.22      264.26     90.23 o 
 -11   6   6        4.96       10.36     53.52 o 
 -10   6   6      336.08      330.67    105.16 o 
  -9   6   6      163.35      119.91     40.35 o 
  -8   6   6      243.08        0.00     75.26 o 
  -7   6   6      620.14      964.31    180.25 o 
  -6   6   6       24.67      122.39     80.05 o 
  -5   6   6      292.06      282.53    105.75 o 
  -4   6   6        2.93        0.00     22.02 o 
  -3   6   6      753.40      784.23    144.92 o 
  -2   6   6      165.72      128.76     24.00 o 
  -1   6   6     1261.53     1349.03     89.30 o 
   0   6   6        0.36       11.17     18.45 o 
   1   6   6     1029.02      980.14     84.22 o 
   2   6   6       12.27        0.00     22.16 o 
   3   6   6     1170.75     1165.05    100.76 o 
   4   6   6        9.61        0.00     40.90 o 
   5   6   6      756.02      806.30     95.73 o 
   6   6   6      504.25      536.66     85.12 o 
   7   6   6      317.27      351.61     73.42 o 
   8   6   6      363.71      382.46     76.53 o 
   9   6   6      267.90      355.45     77.98 o 
  10   6   6      557.58      533.79     96.45 o 
  11   6   6      158.51      122.87     51.09 o 
  12   6   6      623.43      676.60    111.67 o 
  13   6   6       75.07       66.72     30.43 o 
  14   6   6      400.53      360.76    112.31 o 
 -14   7   6       77.92      259.04    152.87 o 
 -13   7   6       16.44      104.61     65.17 o 
 -12   7   6        8.17       31.86     36.79 o 
 -11   7   6       91.63       93.01     53.69 o 
 -10   7   6        1.70        0.00     41.62 o 
  -9   7   6      253.08      145.16     63.42 o 
  -8   7   6      402.16      401.12    111.99 o 
  -7   7   6       20.43        0.00    113.92 o 
  -6   7   6     1776.41     2273.95    281.55 o 
  -5   7   6      151.96      225.91    103.92 o 
  -4   7   6      409.62      510.65    149.80 o 
  -3   7   6      257.34      346.06    108.22 o 
  -2   7   6        9.91        0.00     49.92 o 
  -1   7   6        5.12       12.06     71.00 o 
   0   7   6      426.25      406.21     40.81 o 
   1   7   6      104.91      104.92     26.93 o 
   2   7   6     1393.77     1288.15     96.49 o 
   3   7   6       21.41        5.05     21.02 o 
   4   7   6     1263.97     1228.65    110.21 o 
   5   7   6      449.61      519.23     73.55 o 
   6   7   6      100.00       62.55     45.76 o 
   7   7   6     1084.06     1106.92    120.96 o 
   8   7   6      138.03      175.81     53.48 o 
   9   7   6      356.72      381.90     74.59 o 
  10   7   6      429.32      506.56     90.46 o 
  11   7   6        4.56       10.41     26.34 o 
  12   7   6       58.37       54.37     41.17 o 
  13   7   6      227.06      235.24     69.83 o 
 -13   8   6        5.72        6.39     37.65 o 
 -12   8   6       29.10       37.59     36.73 o 
 -11   8   6        3.17        0.00     36.09 o 
 -10   8   6      317.80      338.37     85.51 o 
  -9   8   6       33.17       25.37     40.38 o 
  -8   8   6      336.63      341.33    108.48 o 
  -7   8   6      123.52        0.00     88.66 o 
  -6   8   6      163.84      107.34     74.00 o 
  -5   8   6      241.40      422.09    135.70 o 
  -4   8   6        9.62      185.21    100.64 o 
  -3   8   6       19.82       55.29     67.96 o 
  -2   8   6       66.79       88.38     69.30 o 
  -1   8   6       16.85       53.38     57.15 o 
   0   8   6        0.02        0.00    134.34 o 
   1   8   6      168.49      140.14    100.68 o 
   2   8   6      352.53      298.74     94.57 o 
   3   8   6      448.91      428.72    114.74 o 
   4   8   6      627.65      629.24     77.74 o 
   5   8   6      530.81      547.76     76.92 o 
   6   8   6      255.84      209.19     50.10 o 
   7   8   6      161.82      118.53     66.40 o 
   8   8   6       65.59       33.67     35.76 o 
   9   8   6      268.64      249.52     60.44 o 
  10   8   6        5.86        0.00     54.72 o 
  11   8   6      166.81      219.18     68.19 o 
  12   8   6       55.93       46.39     30.85 o 
 -11   9   6       44.90       31.91     53.49 o 
 -10   9   6       85.68       87.45     60.20 o 
  -9   9   6      125.27      144.00     64.18 o 
  -8   9   6       33.07        0.00     57.34 o 
  -7   9   6      478.26      411.16    128.78 o 
  -6   9   6      193.06      143.09     36.15 o 
  -5   9   6       25.26       42.75     52.06 o 
  -4   9   6      564.62      790.94    171.31 o 
  -3   9   6       97.76      125.26     88.81 o 
  -2   9   6      304.91      352.24    123.09 o 
  -1   9   6        7.37        6.85     30.50 o 
   0   9   6      205.73      205.74     79.07 o 
   1   9   6        0.06       25.43     90.38 o 
   2   9   6      250.45      248.32     86.48 o 
   3   9   6        0.35        0.00     30.60 o 
   4   9   6      825.04     1022.48    184.52 o 
   5   9   6       95.09       98.21     63.62 o 
   6   9   6      340.64      343.54    106.94 o 
   7   9   6      212.85      186.50     77.16 o 
   8   9   6        9.20        0.00     28.76 o 
   9   9   6      184.30      144.74     43.89 o 
  10   9   6       69.60       94.97     43.06 o 
  -9  10   6      129.67      103.00     59.52 o 
  -8  10   6      333.04      326.87    102.41 o 
  -7  10   6      381.00      300.57     85.55 o 
  -6  10   6        2.11        0.00    121.33 o 
  -5  10   6       33.32        0.00    100.93 o 
  -4  10   6        2.94        0.00     73.67 o 
  -3  10   6       25.67       29.98     60.12 o 
  -2  10   6        1.57        0.00     30.53 o 
  -1  10   6      146.84      243.17    105.11 o 
   0  10   6        2.73        0.00     34.61 o 
   1  10   6      406.53      482.26    138.32 o 
   2  10   6        7.10       29.35     74.06 o 
   3  10   6      253.85      290.02     70.90 o 
   4  10   6       92.55       53.21     58.16 o 
   5  10   6       40.64       40.75     40.24 o 
   6  10   6       23.55       27.67     31.42 o 
   7  10   6       18.80        5.64     42.78 o 
   8  10   6        9.50        0.00     50.37 o 
  -5  11   6       76.38        0.00    107.58 o 
  -4  11   6      317.30      225.39     87.41 o 
  -3  11   6       13.87        0.00     43.49 o 
  -2  11   6      489.06      448.01    146.36 o 
  -1  11   6       26.51       98.36     76.94 o 
   0  11   6      217.32      178.32     97.83 o 
   1  11   6       27.48      139.75     75.49 o 
   2  11   6      280.43      279.05    107.80 o 
   3  11   6        9.27       87.39     94.06 o 
   4  11   6      621.50      771.38    125.30 o 
 -16   1   7        1.64        0.00     59.43 o 
 -15   1   7       80.11       69.51    114.72 o 
 -14   1   7        0.50       69.55     55.38 o 
 -13   1   7      591.25      833.72    118.07 o 
 -12   1   7       33.21        0.00     31.33 o 
 -11   1   7     1550.29     1616.34    159.68 o 
 -10   1   7      240.84      152.13     45.10 o 
  -9   1   7      450.92      596.46     84.19 o 
  -8   1   7      322.69      433.43     79.05 o 
  -7   1   7      282.71      322.16     67.00 o 
  -6   1   7      143.38       90.88     31.62 o 
  -5   1   7      772.65      680.10     81.35 o 
  -4   1   7      195.93      236.54     91.26 o 
  -3   1   7      564.99      665.96     78.78 o 
  -2   1   7     1140.00     1123.32     99.43 o 
  -1   1   7      246.19      222.81     43.31 o 
   0   1   7     2660.01     2628.24    155.31 o 
   1   1   7      110.31      118.48     30.91 o 
   2   1   7     2980.18     3073.22    177.22 o 
   3   1   7      107.16       53.41     21.09 o 
   4   1   7     2054.48     2094.14    150.36 o 
   5   1   7       52.31       37.70     30.95 o 
   6   1   7     1582.94     1723.18    142.61 o 
   7   1   7      117.74       94.09     52.64 o 
   8   1   7     1634.01     1796.08    156.24 o 
   9   1   7       64.98       85.55     34.37 o 
  10   1   7      682.90      567.94    104.59 o 
  11   1   7      747.08      759.84    110.98 o 
  12   1   7       43.41        7.78     30.29 o 
  13   1   7      395.41      339.93     81.03 o 
  14   1   7       24.97       30.69     45.23 o 
  15   1   7      270.88      189.69     77.42 o 
 -16   2   7      107.38      329.05    144.54 o 
 -15   2   7      200.74      327.59    133.02 o 
 -14   2   7        0.61       65.07     48.91 o 
 -13   2   7      107.08       81.65     85.50 o 
 -12   2   7        1.97        0.00     57.91 o 
 -11   2   7       76.27       45.43     23.36 o 
 -10   2   7       75.59        0.00     36.68 o 
  -9   2   7      115.65       92.00    120.93 o 
  -8   2   7      447.75      564.27     86.23 o 
  -7   2   7       17.63       58.03     29.20 o 
  -6   2   7       90.43       42.40     35.56 o 
  -5   2   7        2.65        0.00     32.77 o 
  -4   2   7      362.13      335.80     79.64 o 
  -3   2   7       86.18      141.15     39.48 o 
  -2   2   7      676.68      680.45     75.52 o 
  -1   2   7       40.87       24.55     23.18 o 
   0   2   7      225.56      227.02     42.40 o 
   1   2   7      685.30      664.49     79.28 o 
   2   2   7      264.17      237.67     46.76 o 
   3   2   7      473.98      482.29     69.60 o 
   4   2   7        6.83       11.57     30.07 o 
   5   2   7     1992.00     2009.52    151.45 o 
   6   2   7        2.04        0.00     27.85 o 
   7   2   7        7.00        0.00     28.89 o 
   8   2   7       68.24       48.89     27.90 o 
   9   2   7      271.82      251.35     71.12 o 
  10   2   7      111.95       98.13     39.42 o 
  11   2   7       11.54        0.00     41.08 o 
  12   2   7      232.10      274.20     65.57 o 
  13   2   7       40.85       36.81     42.75 o 
  14   2   7      206.70      180.36     51.93 o 
  15   2   7       27.84        0.00     40.24 o 
 -16   3   7       47.80      211.38    127.31 o 
 -15   3   7       44.92       85.72     89.44 o 
 -14   3   7      189.68      176.71    118.44 o 
 -13   3   7      575.88      790.18    174.72 o 
 -12   3   7       11.04        0.00     76.08 o 
 -11   3   7      898.83     1073.38    118.40 o 
 -10   3   7      305.68      229.30     49.69 o 
  -9   3   7      383.33      429.43     67.44 o 
  -8   3   7      406.78      538.75     83.18 o 
  -7   3   7      147.22      201.17     52.38 o 
  -6   3   7      502.95      525.41     74.38 o 
  -5   3   7      424.38      292.66     85.48 o 
  -4   3   7      587.37      590.48    116.52 o 
  -3   3   7      929.78     1055.80     80.05 o 
  -2   3   7     1965.61     2004.36    126.00 o 
  -1   3   7      410.85      402.17     56.46 o 
   0   3   7     1999.65     1970.74    133.73 o 
   1   3   7       32.15        0.00     30.61 o 
   2   3   7      811.07      819.36     88.87 o 
   3   3   7      386.30      367.36     58.10 o 
   4   3   7      882.13      933.75     99.91 o 
   5   3   7      281.38      233.34     47.97 o 
   6   3   7      240.69      226.92     54.55 o 
   7   3   7       75.31       36.97     34.27 o 
   8   3   7      289.60      396.97     76.34 o 
   9   3   7      236.22      323.68     74.91 o 
  10   3   7      537.04      498.65     98.66 o 
  11   3   7      847.90      905.38    135.72 o 
  12   3   7      163.10      166.08     65.73 o 
  13   3   7      490.34      422.19     90.26 o 
  14   3   7       29.80       22.96     60.53 o 
  15   3   7      224.78      187.84     59.78 o 
 -15   4   7        3.26      129.84    111.84 o 
 -14   4   7       40.07       38.74     72.06 o 
 -13   4   7        2.22       43.21     69.82 o 
 -12   4   7        2.52       34.40     52.61 o 
 -11   4   7        3.99        0.00     92.35 o 
 -10   4   7       35.71        0.00     66.07 o 
  -9   4   7        0.12        0.00     82.42 o 
  -8   4   7      369.01      430.63     68.94 o 
  -7   4   7      103.33      104.41     39.61 o 
  -6   4   7        0.90        4.96     16.40 o 
  -5   4   7     1844.83     1744.22    244.18 o 
  -4   4   7      115.32       34.50     49.33 o 
  -3   4   7      733.16      768.99     90.19 o 
  -2   4   7      275.11      254.53     43.67 o 
  -1   4   7       31.66        8.87     30.63 o 
   0   4   7        1.08        0.00     15.99 o 
   1   4   7       67.78       65.10     22.59 o 
   2   4   7      115.87       90.60     29.14 o 
   3   4   7      998.80     1055.26    102.95 o 
   4   4   7       40.01       26.11     29.03 o 
   5   4   7      109.99       61.01     43.85 o 
   6   4   7       92.76      108.77     30.69 o 
   7   4   7        3.53       24.13     25.97 o 
   8   4   7       95.41       87.76     38.90 o 
   9   4   7       39.78       61.44     34.81 o 
  10   4   7      157.01      133.67     57.39 o 
  11   4   7       42.42       81.11     48.48 o 
  12   4   7       25.97       44.05     31.13 o 
  13   4   7       13.82       17.22     25.34 o 
  14   4   7       56.30      127.51     58.21 o 
 -15   5   7      281.15      294.54    162.83 o 
 -14   5   7        1.35      111.14     97.74 o 
 -13   5   7      142.76      245.79    109.59 o 
 -12   5   7       40.84       42.72     65.95 o 
 -11   5   7      148.28       68.14     65.40 o 
 -10   5   7       72.73        0.00     97.04 o 
  -9   5   7      660.25      723.66    147.45 o 
  -8   5   7      163.05      239.41    113.37 o 
  -7   5   7      102.99      208.14    102.69 o 
  -6   5   7      158.74      222.63     99.32 o 
  -5   5   7        1.92        0.00     26.59 o 
  -4   5   7     1676.24     1803.66    240.37 o 
  -3   5   7      367.04      315.65     81.69 o 
  -2   5   7      697.71      801.11     74.97 o 
  -1   5   7      518.62      470.43     61.62 o 
   0   5   7      652.75      637.50     70.50 o 
   1   5   7      109.62       64.20     19.73 o 
   2   5   7     1833.72     1959.42    132.69 o 
   3   5   7      133.90       87.06     51.72 o 
   4   5   7      450.43      436.47     63.21 o 
   5   5   7      113.40       67.26     30.59 o 
   6   5   7      445.96      413.94     75.08 o 
   7   5   7      246.08      203.36     53.49 o 
   8   5   7      538.71      619.91     98.00 o 
   9   5   7      120.37       99.51     40.15 o 
  10   5   7      482.13      563.94    100.06 o 
  11   5   7       97.86      119.02     48.40 o 
  12   5   7      223.25      243.80     74.79 o 
  13   5   7      433.21      514.79    107.93 o 
 -14   6   7       56.42      202.47    123.97 o 
 -13   6   7      138.32      209.22    120.38 o 
 -12   6   7       99.24       29.22     45.90 o 
 -11   6   7        7.99        0.00     73.92 o 
 -10   6   7      465.60      254.07    105.98 o 
  -9   6   7        0.52        0.00    110.21 o 
  -8   6   7      510.77      571.54    123.87 o 
  -7   6   7      288.41      407.75    141.62 o 
  -6   6   7      535.19      564.77    148.22 o 
  -5   6   7       91.68      128.93     83.67 o 
  -4   6   7      135.26      146.93     73.61 o 
  -3   6   7        3.68        0.00     46.36 o 
  -2   6   7       66.59       81.75    108.55 o 
  -1   6   7        6.77        7.23     34.67 o 
   0   6   7       77.65       79.46     24.01 o 
   1   6   7      656.91      621.63     68.89 o 
   2   6   7       91.71       95.37     31.01 o 
   3   6   7      580.21      592.88     75.97 o 
   4   6   7      141.59       96.73     23.92 o 
   5   6   7      690.77      749.23     93.39 o 
   6   6   7      342.06      388.11     70.56 o 
   7   6   7      244.46      192.39     59.23 o 
   8   6   7      222.42      252.28     62.54 o 
   9   6   7      150.81      150.48     51.12 o 
  10   6   7       91.12       79.22     42.17 o 
  11   6   7      305.21      351.65     91.39 o 
  12   6   7       56.48      150.55     61.65 o 
 -12   7   7        0.09        0.66     48.07 o 
 -11   7   7        7.79       39.17     68.12 o 
 -10   7   7       14.87       16.46     37.35 o 
  -9   7   7       71.48       32.81     70.70 o 
  -8   7   7       50.63        0.00    118.33 o 
  -7   7   7      304.97      334.32    130.15 o 
  -6   7   7      460.49      510.99    152.54 o 
  -5   7   7      251.85      261.83    121.34 o 
  -4   7   7      174.41      171.89     88.28 o 
  -3   7   7       38.83       49.69     32.57 o 
  -2   7   7       39.18        7.69     50.00 o 
  -1   7   7      140.90      133.40     59.20 o 
   0   7   7        9.18       10.96     72.37 o 
   1   7   7      880.33      959.52    177.06 o 
   2   7   7      197.11      249.63     97.76 o 
   3   7   7        6.49        0.00     25.72 o 
   4   7   7      815.21      874.85     92.41 o 
   5   7   7      530.45      535.42     78.19 o 
   6   7   7      209.14      196.89     48.28 o 
   7   7   7       86.65       74.37     35.70 o 
   8   7   7       30.72       33.48     34.34 o 
   9   7   7      174.56      203.16     59.59 o 
  10   7   7      142.35      168.41     59.75 o 
  11   7   7      196.46      207.29     69.99 o 
 -11   8   7        7.75        0.00     62.11 o 
 -10   8   7        9.28        0.00     95.02 o 
  -9   8   7        7.44        0.00     70.82 o 
  -8   8   7       41.04        0.00     91.49 o 
  -7   8   7      186.66       42.46     84.16 o 
  -6   8   7      118.79      339.66    136.87 o 
  -5   8   7      815.78      720.31    202.55 o 
  -4   8   7       96.53      159.06     99.91 o 
  -3   8   7      630.94      752.88    174.72 o 
  -2   8   7      310.85      291.00    111.27 o 
  -1   8   7       25.75       14.93     38.90 o 
   0   8   7      187.86      187.22     54.35 o 
   1   8   7        3.86        0.00    120.66 o 
   2   8   7      109.22      132.63     68.58 o 
   3   8   7      743.67      793.00    172.07 o 
   4   8   7       11.47        6.89     32.56 o 
   5   8   7      244.97      273.67    100.95 o 
   6   8   7      208.19      139.51     68.51 o 
   7   8   7      179.60      237.13     58.79 o 
   8   8   7      221.85      164.60     49.41 o 
   9   8   7      186.99      186.35     72.41 o 
  10   8   7        9.04       44.16     39.92 o 
  -9   9   7      266.65      247.17     84.05 o 
  -8   9   7       59.51       71.37     67.89 o 
  -7   9   7      347.49      212.32     76.43 o 
  -6   9   7      221.26       45.34     58.46 o 
  -5   9   7      121.93      156.75    112.12 o 
  -4   9   7      102.14      170.54     94.97 o 
  -3   9   7       55.13       73.12     75.50 o 
  -2   9   7       64.21       42.97     72.57 o 
  -1   9   7       60.78      144.35     85.18 o 
   0   9   7      226.15      196.91     94.59 o 
   1   9   7        0.09       35.31    115.10 o 
   2   9   7      558.16      560.21    112.27 o 
   3   9   7        4.28       18.58     47.71 o 
   4   9   7      184.50      273.45    106.65 o 
   5   9   7       33.09       31.96     38.05 o 
   6   9   7       32.25        0.00     45.50 o 
   7   9   7       59.68        1.55     31.16 o 
   8   9   7       48.03        0.00     49.79 o 
  -6  10   7       88.98        0.00     70.03 o 
  -5  10   7      125.70       66.04     56.46 o 
  -4  10   7       49.78       82.13     68.88 o 
  -3  10   7      349.93      360.05    141.60 o 
  -2  10   7        8.82      109.71     79.23 o 
  -1  10   7      414.10      328.99    119.73 o 
   0  10   7       27.74       77.43     75.71 o 
   1  10   7      333.18      287.55    114.55 o 
   2  10   7        0.80       11.86    108.15 o 
   3  10   7      184.03      287.42    136.84 o 
   4  10   7        9.47       10.77     45.59 o 
 -15   0   8        6.52       82.45    100.31 o 
 -14   0   8       98.35      127.38     80.46 o 
 -13   0   8       55.66       29.80     34.35 o 
 -12   0   8      535.64      504.65    133.65 o 
 -11   0   8       54.41        0.00     83.91 o 
 -10   0   8      421.70      250.65     75.14 o 
  -9   0   8      208.46      336.40    101.60 o 
  -8   0   8      325.56      411.72    109.97 o 
  -7   0   8      781.80      713.98    151.79 o 
  -6   0   8       76.42       60.26     27.05 o 
  -5   0   8        3.00        0.00     63.99 o 
  -4   0   8      906.87      913.49    168.42 o 
  -3   0   8        7.81        8.08     29.99 o 
  -2   0   8     1758.05     1814.36    190.73 o 
  -1   0   8     1112.94     1206.92    151.94 o 
   0   0   8      406.26      358.69     82.52 o 
   1   0   8     4301.89     4143.08    306.54 o 
   2   0   8      487.57      478.89    109.58 o 
   3   0   8      852.85      754.87    138.78 o 
   4   0   8      194.25      180.40     65.07 o 
   5   0   8      102.09      126.10     58.01 o 
   6   0   8      125.93       65.85     50.24 o 
   7   0   8      584.57      948.01    171.95 o 
   8   0   8        7.80        5.51     39.08 o 
   9   0   8     1340.09     1655.02    238.25 o 
  10   0   8      130.52      145.21     73.54 o 
  11   0   8      338.34      355.58     98.70 o 
  12   0   8      270.25      305.87    115.06 o 
  13   0   8      283.96      426.00    118.07 o 
  14   0   8      499.18      619.49    165.09 o 
 -15   1   8        1.57      161.40     77.43 o 
 -14   1   8       15.61       69.56     60.57 o 
 -13   1   8       38.59       36.47     35.53 o 
 -12   1   8        0.91        0.00     35.41 o 
 -11   1   8       26.01        0.00     56.80 o 
 -10   1   8       32.17        0.00     67.45 o 
  -9   1   8        8.39       26.45     47.82 o 
  -8   1   8      245.22      313.57     71.21 o 
  -7   1   8       19.85       37.80     32.38 o 
  -6   1   8        5.69        0.00     39.68 o 
  -5   1   8        9.00        0.00     43.71 o 
  -4   1   8       12.13      160.35     53.29 o 
  -3   1   8       84.11      133.41     41.88 o 
  -2   1   8       83.39       95.33     33.63 o 
  -1   1   8      166.61      164.12     38.81 o 
   0   1   8       60.51       31.47     17.58 o 
   1   1   8      517.77      490.60     68.04 o 
   2   1   8        0.19        1.69     24.13 o 
   3   1   8      556.13      543.06     80.69 o 
   4   1   8        5.30        6.39     22.70 o 
   5   1   8       60.28       40.74     27.96 o 
   6   1   8       87.36       88.12     34.44 o 
   7   1   8      243.11      284.43     69.71 o 
   8   1   8      185.16      192.34     58.61 o 
   9   1   8      128.50       79.20     75.27 o 
  10   1   8        3.97        0.00     77.42 o 
  11   1   8       32.72        0.00     41.12 o 
  12   1   8        2.67        0.00     48.31 o 
  13   1   8       25.94       19.38     30.31 o 
  14   1   8        9.25       48.67     60.68 o 
 -15   2   8      161.25      243.90    123.62 o 
 -14   2   8      342.07      296.03    118.58 o 
 -13   2   8       69.91       93.03     52.54 o 
 -12   2   8      329.75      322.12     72.81 o 
 -11   2   8        3.35        0.00     39.39 o 
 -10   2   8      934.68      990.70    116.64 o 
  -9   2   8      235.95      297.77     72.79 o 
  -8   2   8      670.57      633.80    102.63 o 
  -7   2   8      174.55      147.16     49.60 o 
  -6   2   8      257.94      208.45     53.89 o 
  -5   2   8      239.64      211.84     44.26 o 
  -4   2   8      306.92      259.00     70.69 o 
  -3   2   8      459.52      519.91     76.57 o 
  -2   2   8      899.38      913.05     95.73 o 
  -1   2   8     1029.75      999.01     98.39 o 
   0   2   8      674.53      637.10     80.52 o 
   1   2   8     1326.86     1441.91    125.82 o 
   2   2   8       18.32       22.35     21.31 o 
   3   2   8      870.67      883.38    102.10 o 
   4   2   8      582.32      626.01     88.05 o 
   5   2   8      182.76      198.41     53.78 o 
   6   2   8       27.01       31.13     25.07 o 
   7   2   8     1064.67     1145.75    134.53 o 
   8   2   8      106.98      137.27    117.26 o 
   9   2   8      955.05     1069.60    133.20 o 
  10   2   8      340.48      357.77     82.12 o 
  11   2   8      583.41      531.47    102.18 o 
  12   2   8      207.51      182.11     65.28 o 
  13   2   8       42.56       32.03     22.64 o 
 -14   3   8       38.13       91.91     81.78 o 
 -13   3   8       31.33       53.03     46.94 o 
 -12   3   8       25.38        0.00     67.88 o 
 -11   3   8       21.58        0.00    115.24 o 
 -10   3   8        7.73        0.00     44.75 o 
  -9   3   8       30.85       23.19     63.52 o 
  -8   3   8        4.41       45.09     30.50 o 
  -7   3   8       73.70      105.16     41.65 o 
  -6   3   8       90.70      115.99     42.83 o 
  -5   3   8       62.75       16.57     22.52 o 
  -4   3   8      508.36      509.05    121.16 o 
  -3   3   8       72.96       85.41     48.80 o 
  -2   3   8      461.93      442.63     65.82 o 
  -1   3   8        0.86        0.00     22.11 o 
   0   3   8       55.81       15.04     24.31 o 
   1   3   8      177.64      143.17     40.56 o 
   2   3   8      242.64      262.82     53.95 o 
   3   3   8        0.15       10.53     40.91 o 
   4   3   8      329.38      334.20     61.61 o 
   5   3   8       14.32       21.44     21.11 o 
   6   3   8      167.89      194.66     50.72 o 
   7   3   8        7.87        0.00     37.41 o 
   8   3   8      198.11      154.14     48.66 o 
   9   3   8        0.21        0.00     40.74 o 
  10   3   8       90.54       55.80     26.91 o 
  11   3   8       20.10       50.35     26.60 o 
  12   3   8       24.40       38.70     32.15 o 
  13   3   8      120.17       85.43     45.20 o 
 -14   4   8       90.08      209.56    117.61 o 
 -13   4   8       44.16       41.63     54.61 o 
 -12   4   8      203.05      164.61     74.76 o 
 -11   4   8        0.62        0.00    112.45 o 
 -10   4   8      340.33      152.33     82.00 o 
  -9   4   8       21.68        1.95     57.05 o 
  -8   4   8      303.66      382.12    132.15 o 
  -7   4   8       40.73      106.21     43.74 o 
  -6   4   8      210.64      212.79     50.39 o 
  -5   4   8       32.49        0.00     24.34 o 
  -4   4   8      120.44       70.97     41.02 o 
  -3   4   8      296.52      334.21     96.71 o 
  -2   4   8      216.01      252.19     47.41 o 
  -1   4   8     1036.07     1038.80     98.63 o 
   0   4   8      189.10      157.18     37.91 o 
   1   4   8      690.11      725.69     86.45 o 
   2   4   8        1.41        0.00     23.08 o 
   3   4   8      340.41      365.48     65.26 o 
   4   4   8      120.35      147.79     48.67 o 
   5   4   8      583.45      687.12     96.91 o 
   6   4   8       30.40       25.41     20.33 o 
   7   4   8      337.90      354.19     75.57 o 
   8   4   8       13.03        0.00     54.42 o 
   9   4   8      448.86      457.52    104.57 o 
  10   4   8       21.13        1.24     33.20 o 
  11   4   8      254.98      265.73     75.92 o 
  12   4   8      103.44       45.65     30.60 o 
 -13   5   8       71.37        5.62     61.73 o 
 -12   5   8       52.29        0.00     79.89 o 
 -11   5   8       14.54        0.00    104.75 o 
 -10   5   8        8.92        0.00    121.10 o 
  -9   5   8       22.66       73.37     49.25 o 
  -8   5   8        0.17       22.19     69.78 o 
  -7   5   8      267.09      443.85    137.54 o 
  -6   5   8        2.55       34.43     41.29 o 
  -5   5   8      468.83      481.93    127.64 o 
  -4   5   8      153.13      156.70     60.52 o 
  -3   5   8      101.92       23.47     37.66 o 
  -2   5   8      261.24      302.98     82.72 o 
  -1   5   8       32.55       20.36     46.41 o 
   0   5   8       21.20        2.42     27.89 o 
   1   5   8        0.72        0.00     23.37 o 
   2   5   8        4.72        0.00     29.85 o 
   3   5   8      208.26      198.78     48.58 o 
   4   5   8       45.23       30.13     31.20 o 
   5   5   8       58.18       54.40     17.04 o 
   6   5   8      187.87      165.91     42.12 o 
   7   5   8       87.23       73.88     30.77 o 
   8   5   8      227.91      285.25     65.89 o 
   9   5   8       75.19       56.09     83.98 o 
  10   5   8      143.97      133.60     56.66 o 
  11   5   8        2.83        3.21     30.34 o 
 -12   6   8       35.86        0.09     60.43 o 
 -11   6   8       11.04       11.87     73.70 o 
 -10   6   8       84.52        0.00     99.54 o 
  -9   6   8        0.29        0.00    120.85 o 
  -8   6   8      389.76      357.99    141.23 o 
  -7   6   8       22.85       49.79     65.82 o 
  -6   6   8      492.52      459.09    167.99 o 
  -5   6   8      130.47       85.59     60.89 o 
  -4   6   8       46.72        2.31     41.31 o 
  -3   6   8       82.72        0.00     45.87 o 
  -2   6   8      136.32       81.18     79.98 o 
  -1   6   8      205.61      198.40     60.60 o 
   0   6   8      426.81      503.54    139.27 o 
   1   6   8      435.67      541.71    136.48 o 
   2   6   8       19.59        5.05     16.33 o 
   3   6   8      855.81      899.09     99.63 o 
   4   6   8       38.35       13.31     37.21 o 
   5   6   8      908.15      959.22    110.27 o 
   6   6   8       40.37       10.82     21.62 o 
   7   6   8      409.88      404.33     75.75 o 
   8   6   8        2.24        0.00     23.11 o 
   9   6   8      107.99       74.97     35.96 o 
  10   6   8       65.78       53.91     41.59 o 
 -10   7   8       63.87        0.00     90.55 o 
  -9   7   8       45.86        0.00    128.61 o 
  -8   7   8        0.84        0.00     57.27 o 
  -7   7   8      406.97      374.08    140.74 o 
  -6   7   8       40.60      103.66     85.35 o 
  -5   7   8      287.04      352.30    133.56 o 
  -4   7   8      249.00      357.08    138.34 o 
  -3   7   8      277.07      230.90     94.92 o 
  -2   7   8      283.24      229.47     94.52 o 
  -1   7   8      123.30       96.83    136.81 o 
   0   7   8      170.77      143.20     68.37 o 
   1   7   8       22.79        3.66     28.99 o 
   2   7   8       64.92       87.45     58.62 o 
   3   7   8        0.86        7.01     32.74 o 
   4   7   8      202.85      185.73     89.08 o 
   5   7   8       33.45       21.90     38.89 o 
   6   7   8      404.98      512.39    142.40 o 
   7   7   8       65.27       48.34     27.71 o 
   8   7   8      251.29      243.15     61.09 o 
   9   7   8      145.59      204.38     59.53 o 
  -8   8   8       82.92        0.00    108.69 o 
  -7   8   8        0.22       24.99     50.50 o 
  -6   8   8      151.07      217.97    120.60 o 
  -5   8   8      107.26      248.25    118.10 o 
  -4   8   8      107.98      164.87     96.25 o 
  -3   8   8       35.32       47.07     65.42 o 
  -2   8   8        0.85       17.80     40.09 o 
  -1   8   8        5.92        0.00     65.74 o 
   0   8   8        0.85       18.56     82.61 o 
   1   8   8      132.68      156.33     66.97 o 
   2   8   8       64.11       77.78     60.80 o 
   3   8   8      175.74      234.88    109.59 o 
   4   8   8       27.97       22.84     29.89 o 
   5   8   8      142.70      118.52     71.86 o 
   6   8   8       38.70        0.00     43.88 o 
   7   8   8       99.57       37.91     50.59 o 
  -5   9   8      160.43      202.35    123.94 o 
  -4   9   8        1.70       11.76     74.24 o 
  -3   9   8       69.55      102.73     74.75 o 
  -2   9   8       37.70       63.81     79.34 o 
  -1   9   8        2.46        0.00     37.39 o 
   0   9   8      371.79      384.58    136.00 o 
   1   9   8        1.50       56.78    113.61 o 
   2   9   8      340.82      386.69    120.25 o 
   3   9   8       21.25        1.27     52.14 o 
   4   9   8      206.01      271.31    117.48 o 
 -13   1   9       65.46       27.14     31.38 o 
 -12   1   9      156.68      122.86     37.37 o 
 -11   1   9      231.73       94.72     37.48 o 
 -10   1   9       38.14       29.29     70.80 o 
  -9   1   9      545.49      615.32    102.79 o 
  -8   1   9        6.29       25.73     31.26 o 
  -7   1   9      242.77      213.27     74.61 o 
  -6   1   9       82.89       53.80     25.10 o 
  -5   1   9      228.76      182.63     49.32 o 
  -4   1   9       55.55        0.00     60.66 o 
  -3   1   9      538.72      615.89     88.61 o 
  -2   1   9      111.35      117.58     40.31 o 
  -1   1   9      615.34      566.69     88.44 o 
   0   1   9      549.29      529.89     79.73 o 
   1   1   9      327.97      307.14     63.12 o 
   2   1   9     1214.74     1261.71    128.52 o 
   3   1   9       97.33       92.41     34.01 o 
   4   1   9      690.83      700.24    104.41 o 
   5   1   9       77.95       54.98     29.24 o 
   6   1   9      217.44      209.50     57.43 o 
   7   1   9       83.97       78.44     37.42 o 
   8   1   9      355.20      369.96     85.94 o 
   9   1   9       36.56       45.91     44.62 o 
  10   1   9      848.14     1063.53    149.32 o 
  11   1   9       35.33       36.48     32.35 o 
 -13   2   9        4.78        0.00     53.43 o 
 -12   2   9       45.56       11.69     57.31 o 
 -11   2   9        0.08        0.00    100.16 o 
 -10   2   9        5.48        0.00     47.04 o 
  -9   2   9       43.35       90.60     61.60 o 
  -8   2   9       23.35       50.89     40.05 o 
  -7   2   9       86.51      109.17     44.84 o 
  -6   2   9        3.57        0.00     28.72 o 
  -5   2   9        1.69        0.00     35.05 o 
  -4   2   9       84.78       39.49     43.76 o 
  -3   2   9      234.36      284.95     65.83 o 
  -2   2   9       63.18       73.77     41.36 o 
  -1   2   9      137.73      136.12     41.94 o 
   0   2   9       21.03        6.00     18.20 o 
   1   2   9      162.94       93.39     37.95 o 
   2   2   9       22.01        4.98     24.50 o 
   3   2   9       49.81       47.62     19.53 o 
   4   2   9       28.85       22.68     21.36 o 
   5   2   9       53.46       61.15     37.97 o 
   6   2   9        8.55        0.00     28.51 o 
   7   2   9       14.55       31.53     28.69 o 
   8   2   9        1.06        2.44     22.38 o 
   9   2   9       10.79        1.91     40.53 o 
  10   2   9       54.87       36.67     43.19 o 
  11   2   9        2.67        0.00     55.02 o 
 -12   3   9        3.98        0.00     83.96 o 
 -11   3   9      146.35       18.69     47.20 o 
 -10   3   9        9.48        0.00    101.15 o 
  -9   3   9      289.60      478.94    145.06 o 
  -8   3   9       72.62       92.15     49.66 o 
  -7   3   9      613.46      602.49     95.66 o 
  -6   3   9      264.92      203.01     55.66 o 
  -5   3   9      775.94      489.60     87.64 o 
  -4   3   9       53.95        9.67     49.52 o 
  -3   3   9      170.35      194.24     42.81 o 
  -2   3   9       12.54       58.22     40.72 o 
  -1   3   9      154.06      135.92     38.53 o 
   0   3   9      315.37      283.16     54.64 o 
   1   3   9      156.97      118.38     41.56 o 
   2   3   9       72.63       33.42     40.67 o 
   3   3   9      235.05      171.07     50.03 o 
   4   3   9      424.40      469.48     83.26 o 
   5   3   9       47.53       48.62     27.19 o 
   6   3   9      724.91      790.49    112.49 o 
   7   3   9       88.66       63.48     38.77 o 
   8   3   9      174.67      232.92     71.19 o 
   9   3   9        3.74        0.00     42.07 o 
  10   3   9       64.48       37.98     30.42 o 
  11   3   9       22.70       31.84     29.44 o 
 -11   4   9       17.32        0.00    100.28 o 
 -10   4   9        1.49        0.00    115.33 o 
  -9   4   9       31.94       22.02     43.47 o 
  -8   4   9       34.64       68.53     73.43 o 
  -7   4   9       98.67       49.95     81.38 o 
  -6   4   9      199.89      166.43     90.62 o 
  -5   4   9        3.16        0.00     17.02 o 
  -4   4   9        3.67        0.00     37.23 o 
  -3   4   9      266.74      254.76    139.46 o 
  -2   4   9       44.28       91.83     38.51 o 
  -1   4   9      109.33      157.38     42.79 o 
   0   4   9       10.34        0.00     21.65 o 
   1   4   9        5.96        3.63     20.06 o 
   2   4   9        8.18        0.46     19.05 o 
   3   4   9        1.14        0.00     30.71 o 
   4   4   9      605.12      630.21     95.60 o 
   5   4   9       81.69      155.81     54.63 o 
   6   4   9       89.33       42.25     69.93 o 
   7   4   9      108.53      169.72     60.17 o 
   8   4   9       38.29        0.00     29.13 o 
   9   4   9       30.12       20.32     51.81 o 
  10   4   9       20.88        1.62     39.40 o 
 -10   5   9       48.35        0.00    119.52 o 
  -9   5   9      119.63      189.39     96.52 o 
  -8   5   9       33.32      165.99    100.72 o 
  -7   5   9      254.54      438.55    143.97 o 
  -6   5   9       60.86       50.84     57.89 o 
  -5   5   9        8.79        0.00     48.63 o 
  -4   5   9      138.01       93.58     38.22 o 
  -3   5   9      105.57       46.48     35.37 o 
  -2   5   9      723.16      818.22    128.72 o 
  -1   5   9       37.14      120.94     78.88 o 
   0   5   9       51.75       65.74     63.61 o 
   1   5   9       99.80      105.93     58.73 o 
   2   5   9      521.87      530.29     87.85 o 
   3   5   9       75.46       79.99     33.33 o 
   4   5   9      690.78      755.85    105.18 o 
   5   5   9       24.52        0.00     34.71 o 
   6   5   9      585.95      630.79    102.43 o 
   7   5   9        2.36        5.28     26.97 o 
   8   5   9      302.56      291.98     73.45 o 
   9   5   9       10.76       11.32     52.77 o 
  -9   6   9       14.15        0.00     87.09 o 
  -8   6   9        2.74       25.32     75.98 o 
  -7   6   9        9.55       75.30     79.63 o 
  -6   6   9      262.50      279.87    109.78 o 
  -5   6   9       19.55       41.52     67.06 o 
  -4   6   9      800.34      851.86    189.98 o 
  -3   6   9       99.61       35.09     49.92 o 
  -2   6   9        2.61       50.68    179.20 o 
  -1   6   9      160.09      120.92    115.35 o 
   0   6   9       17.61       22.57     43.73 o 
   1   6   9       26.25        0.00     44.65 o 
   2   6   9       38.29       27.69     42.39 o 
   3   6   9       26.46       19.76     34.91 o 
   4   6   9        9.43        1.43     30.02 o 
   5   6   9      237.87      177.51     71.89 o 
   6   6   9        5.87        6.21     19.31 o 
   7   6   9      371.37      410.72     81.53 o 
  -7   7   9      166.87      232.34    118.42 o 
  -6   7   9       10.20       75.92     98.44 o 
  -5   7   9      653.77      848.74    203.18 o 
  -4   7   9        0.57      125.99     95.99 o 
  -3   7   9      496.66      392.46    139.34 o 
  -2   7   9        1.27        0.00     60.51 o 
  -1   7   9      154.68      179.99    129.73 o 
   0   7   9      118.36       80.81     85.00 o 
   1   7   9       16.78       18.89     36.68 o 
   2   7   9       13.19       38.36     51.14 o 
   3   7   9       71.62       40.12     61.19 o 
   4   7   9       59.40       42.23     39.14 o 
   5   7   9        0.50       26.21     32.26 o 
  -3   8   9       14.18        0.00     59.15 o 
  -2   8   9      215.96      317.77    139.59 o 
  -1   8   9      108.88       74.09     57.07 o 
   0   8   9        7.55       46.56     86.76 o 
   1   8   9      166.80      264.36    108.40 o 
 -10   0  10       12.58        0.00     39.46 o 
  -9   0  10       86.38      167.54     90.99 o 
  -8   0  10      215.96      257.09    110.91 o 
  -7   0  10        3.87       39.01     50.26 o 
  -6   0  10      914.12      893.65    155.79 o 
  -5   0  10      114.27        0.00     50.79 o 
  -4   0  10      650.95      349.70    108.86 o 
  -3   0  10       93.66      115.45     79.74 o 
  -2   0  10     1051.07     1090.05    174.24 o 
  -1   0  10       87.36       95.58     55.38 o 
   0   0  10      846.98      925.23    157.84 o 
   1   0  10        2.93        0.00     40.56 o 
   2   0  10      148.72      170.61     53.12 o 
   3   0  10      172.95      170.54     79.11 o 
   4   0  10        1.48       17.96     35.65 o 
   5   0  10      239.99      239.27     94.60 o 
   6   0  10      111.94      132.18     80.18 o 
   7   0  10      604.06      656.44    156.97 o 
   8   0  10        3.34        0.00     38.86 o 
 -10   1  10       42.82       71.71     44.48 o 
  -9   1  10        0.09       49.96     43.14 o 
  -8   1  10       40.87       52.47     65.10 o 
  -7   1  10       36.12       29.77     34.73 o 
  -6   1  10       51.33       26.46     18.81 o 
  -5   1  10       44.38        0.00     31.03 o 
  -4   1  10        5.75        0.00     68.63 o 
  -3   1  10       83.78      155.52     55.79 o 
  -2   1  10       78.06      119.08     49.96 o 
  -1   1  10      277.24      246.18     58.52 o 
   0   1  10        0.37        0.00     25.54 o 
   1   1  10      154.85       93.74     28.99 o 
   2   1  10       48.65        0.00     36.23 o 
   3   1  10      113.09       44.38     68.79 o 
   4   1  10        5.52       10.05     25.39 o 
   5   1  10       18.44       79.40     39.58 o 
   6   1  10       18.12       32.74     26.04 o 
   7   1  10       48.44       27.15     29.16 o 
   8   1  10       44.75       26.62     27.96 o 
 -10   2  10      145.40      160.85     82.96 o 
  -9   2  10       22.99       65.40     69.34 o 
  -8   2  10      398.78      320.56     77.37 o 
  -7   2  10       33.74        7.98     38.23 o 
  -6   2  10      319.47      217.31     72.35 o 
  -5   2  10       32.76        0.00     35.47 o 
  -4   2  10      146.98      116.74     50.68 o 
  -3   2  10       40.61       98.82     47.36 o 
  -2   2  10       54.95       86.81     42.62 o 
  -1   2  10       99.79       90.14     39.36 o 
   0   2  10       92.40       74.45     34.61 o 
   1   2  10       56.13        0.00     30.79 o 
   2   2  10      445.56      407.03     75.86 o 
   3   2  10      479.80      508.68     86.27 o 
   4   2  10      181.46      124.36     48.86 o 
   5   2  10      526.52      560.37    101.08 o 
   6   2  10       32.57       25.51     23.22 o 
   7   2  10       97.85       76.14     42.65 o 
   8   2  10        5.28       53.99     42.13 o 
  -9   3  10       10.83       94.60     84.61 o 
  -8   3  10        1.55      110.25     90.55 o 
  -7   3  10        5.85       62.20     79.12 o 
  -6   3  10       11.80        0.00     27.96 o 
  -5   3  10       11.55        6.74     19.14 o 
  -4   3  10        0.06        0.00     77.42 o 
  -3   3  10      157.45      103.74    143.79 o 
  -2   3  10       81.89      113.26     47.27 o 
  -1   3  10        0.93        6.09     14.29 o 
   0   3  10       80.88       41.67     27.62 o 
   1   3  10       53.02       44.75     24.07 o 
   2   3  10        1.98        0.00     35.35 o 
   3   3  10        4.57        0.00     29.74 o 
   4   3  10       85.07       55.31     56.74 o 
   5   3  10        0.74        0.00     23.18 o 
   6   3  10       44.93       46.88     31.90 o 
   7   3  10        8.99        0.00     27.79 o 
  -8   4  10      165.65      220.31    115.95 o 
  -7   4  10       80.00      128.64     64.27 o 
  -6   4  10      113.02      111.09     74.28 o 
  -5   4  10       47.46       53.87     51.29 o 
  -4   4  10       61.28        5.50     35.94 o 
  -3   4  10       59.99        0.00     80.62 o 
  -2   4  10       39.15       37.01    105.06 o 
  -1   4  10        0.64       95.66     84.58 o 
   0   4  10      369.77      356.40    129.20 o 
   1   4  10       37.44       15.28     17.60 o 
   2   4  10      325.52      355.37     72.87 o 
   3   4  10      178.50      167.86     50.42 o 
   4   4  10      116.73       87.03     46.56 o 
   5   4  10      419.27      423.22     83.99 o 
   6   4  10       88.45       60.40     30.15 o 
  -6   5  10        3.01       56.02     49.90 o 
  -5   5  10       71.36       46.71     63.09 o 
  -4   5  10        2.86        0.00     51.70 o 
  -3   5  10      110.73       52.13     54.80 o 
  -2   5  10        0.22       49.12     56.88 o 
  -1   5  10      112.56       82.67     77.32 o 
   0   5  10        2.27       20.64     34.39 o 
   1   5  10       98.17       45.55     49.43 o 
   2   5  10        0.75        0.00     57.73 o 
   3   5  10       17.79        0.00     67.82 o 
   4   5  10       11.92       12.39     33.43 o 
   5   5  10       16.26        7.82     36.79 o 
  -4   6  10      317.12      267.78    108.01 o 
  -3   6  10       48.41        0.00     53.45 o 
  -2   6  10      127.09       91.41     61.51 o 
  -1   6  10      160.45      106.24    157.20 o 
   0   6  10       11.73       21.32     61.36 o 
   1   6  10      163.67      211.43    105.88 o 
   2   6  10       40.59       95.34     82.41 o 
  -5   1  11      344.86      260.71     56.14 o 
  -4   1  11        4.74        0.00     27.31 o 
  -3   1  11      162.38      125.19     85.84 o 
  -2   1  11       14.95       81.30     51.55 o 
  -1   1  11       89.50      113.63     45.80 o 
   0   1  11       19.93       10.14     18.25 o 
   1   1  11      262.50      205.64     58.55 o 
   2   1  11       31.54        8.96     24.59 o 
   3   1  11      163.87      180.73     50.30 o 
  -4   2  11       12.54        0.00     47.24 o 
  -3   2  11       12.97       15.87    115.72 o 
  -2   2  11       23.09       53.90     35.72 o 
  -1   2  11      113.39      150.40     59.50 o 
   0   2  11       12.97        0.00     32.89 o 
   1   2  11       16.26        0.00     29.65 o 
   2   2  11        0.14        0.00     30.12 o 
   3   2  11        0.39        0.00     51.04 o 
  -2   3  11        4.64       32.72    103.42 o 
  -1   3  11      215.59      282.95    115.49 o 
   0   3  11        2.08      107.01     73.36 o 
   1   3  11      360.28      439.25    131.38 o 
                                                 
